# Supplementary material for: LOX family and ZFPM2 as novel diagnostic biomarkers for malignant pleural mesothelioma
Source: Biomark Res. 2020 Jan 8;8:1. doi: 10.1186/s40364-019-0180-0 (PMC6950830; doi:10.1186/s40364-019-0180-0)
Supplement: Supplementary file 1 — Additional file 1. Gene expression list in pleural mesothelioma compared to lung adenocarcinoma. Note that expression logarithmic score was presented to each gene list by comparing 14 MPM and 32 lung adenocarcinoma cell lines from CCLE database. [file 40364_2019_180_MOESM1_ESM.xlsx]

## Sheet: Ranked gene list
Ranked gene list : Malignant Pleural Mesothelioma and Lung Adenocarcinoma
Rank	NAME	GENE_SYMBOL	GENE_TITLE	SCORE
1	GYPC	GYPC	glycophorin C (Gerbich blood group)	1.69712
2	MRGPRF	MRGPRF	MAS-related GPR, member F	1.59186
3	MAGI2-AS3	null	null	1.47047
4	DDR2	DDR2	discoidin domain receptor family, member 2	1.44527
5	EFEMP2	EFEMP2	EGF-containing fibulin-like extracellular matrix protein 2	1.43211
6	THBS2	THBS2	thrombospondin 2	1.39576
7	FOXF1	FOXF1	forkhead box F1	1.36494
8	ZFPM2	ZFPM2	zinc finger protein, multitype 2	1.32436
9	THY1	THY1	Thy-1 cell surface antigen	1.26239
10	ALPK2	ALPK2	alpha-kinase 2	1.25249
11	FBXL7	FBXL7	F-box and leucine-rich repeat protein 7	1.25076
12	SPARC	SPARC	secreted protein, acidic, cysteine-rich (osteonectin)	1.24189
13	CDH4	CDH4	cadherin 4, type 1, R-cadherin (retinal)	1.21978
14	SYNC	null	null	1.20956
15	CDH13	CDH13	cadherin 13, H-cadherin (heart)	1.20202
16	TRIM22	TRIM22	tripartite motif-containing 22	1.19703
17	DAB2	DAB2	disabled homolog 2, mitogen-responsive phosphoprotein (Drosophila)	1.18591
18	BDKRB1	BDKRB1	bradykinin receptor B1	1.16496
19	PTX3	PTX3	pentraxin-related gene, rapidly induced by IL-1 beta	1.14668
20	IFFO1	null	null	1.14367
21	ADAMTS1	ADAMTS1	ADAM metallopeptidase with thrombospondin type 1 motif, 1	1.10233
22	HS3ST3A1	HS3ST3A1	heparan sulfate (glucosamine) 3-O-sulfotransferase 3A1	1.08829
23	RGS4	RGS4	regulator of G-protein signalling 4	1.08541
24	C4ORF49	null	null	1.07126
25	SERPINE1	SERPINE1	serpin peptidase inhibitor, clade E (nexin, plasminogen activator inhibitor type 1), member 1	1.06893
26	ACTA2	ACTA2	actin, alpha 2, smooth muscle, aorta	1.06108
27	CCBE1	CCBE1	collagen and calcium binding EGF domains 1	1.04586
28	TSHZ3	TSHZ3	teashirt family zinc finger 3	1.03143
29	LOC728392	LOC728392	-	1.02031
30	SCN9A	SCN9A	sodium channel, voltage-gated, type IX, alpha	1.01987
31	LAMA1	LAMA1	laminin, alpha 1	1.01534
32	FGF2	FGF2	fibroblast growth factor 2 (basic)	1.00961
33	TMEM200A	null	null	1.0068
34	TAGLN	TAGLN	transgelin	1.00492
35	LOC100505806	null	null	1.0001
36	CCDC80	CCDC80	coiled-coil domain containing 80	0.981323
37	COL4A1	COL4A1	collagen, type IV, alpha 1	0.980427
38	WNT5B	WNT5B	wingless-type MMTV integration site family, member 5B	0.978688
39	PSG5	PSG5	pregnancy specific beta-1-glycoprotein 5	0.976825
40	FGF5	FGF5	fibroblast growth factor 5	0.974256
41	BNC1	BNC1	basonuclin 1	0.973752
42	ADAMTS2	ADAMTS2	ADAM metallopeptidase with thrombospondin type 1 motif, 2	0.969753
43	CNRIP1	null	null	0.963016
44	PPAPDC1A	PPAPDC1A	phosphatidic acid phosphatase type 2 domain containing 1A	0.947923
45	AK5	AK5	adenylate kinase 5	0.939543
46	LOXL1	LOXL1	lysyl oxidase-like 1	0.930131
47	LOX	LOX	lysyl oxidase	0.929632
48	TMEM158	TMEM158	transmembrane protein 158	0.924881
49	TPM2	TPM2	tropomyosin 2 (beta)	0.922775
50	ABI3BP	ABI3BP	ABI gene family, member 3 (NESH) binding protein	0.919555
51	TRIM58	TRIM58	tripartite motif-containing 58	0.919108
52	RFTN1	RFTN1	raftlin, lipid raft linker 1	0.918534
53	COL4A2	COL4A2	collagen, type IV, alpha 2	0.916276
54	RECK	RECK	reversion-inducing-cysteine-rich protein with kazal motifs	0.91623
55	GPR176	GPR176	G protein-coupled receptor 176	0.91247
56	GAS6	GAS6	growth arrest-specific 6	0.912429
57	DKK3	DKK3	dickkopf homolog 3 (Xenopus laevis)	0.904833
58	MATN2	MATN2	matrilin 2	0.902372
59	FOXF2	FOXF2	forkhead box F2	0.899788
60	LOC100507314	null	null	0.898743
61	ZNF804A	null	null	0.891629
62	PDGFRB	PDGFRB	platelet-derived growth factor receptor, beta polypeptide	0.890686
63	OXTR	OXTR	oxytocin receptor	0.8893
64	LOC84856	null	null	0.886976
65	ZEB1	null	null	0.884535
66	EVI2A	EVI2A	ecotropic viral integration site 2A	0.878914
67	LOXL2	LOXL2	lysyl oxidase-like 2	0.875407
68	FMN2	FMN2	formin 2	0.87279
69	NAV3	NAV3	neuron navigator 3	0.862295
70	AMPH	AMPH	amphiphysin (Stiff-Man syndrome with breast cancer 128kDa autoantigen)	0.86159
71	FILIP1L	null	null	0.853728
72	BMPER	BMPER	BMP binding endothelial regulator	0.852746
73	COL5A1	COL5A1	collagen, type V, alpha 1	0.852599
74	FRMD4A	FRMD4A	FERM domain containing 4A	0.851931
75	GLIPR2	null	null	0.850572
76	PTGFR	PTGFR	prostaglandin F receptor (FP)	0.849487
77	LHFP	LHFP	lipoma HMGIC fusion partner	0.845771
78	COL3A1	COL3A1	collagen, type III, alpha 1 (Ehlers-Danlos syndrome type IV, autosomal dominant)	0.845318
79	TMEM47	TMEM47	transmembrane protein 47	0.844345
80	KRT34	KRT34	keratin 34	0.844037
81	TWIST1	TWIST1	twist homolog 1 (acrocephalosyndactyly 3; Saethre-Chotzen syndrome) (Drosophila)	0.841242
82	SULF1	SULF1	sulfatase 1	0.841148
83	BGN	BGN	biglycan	0.836698
84	RRAD	RRAD	Ras-related associated with diabetes	0.830846
85	TLE4	TLE4	transducin-like enhancer of split 4 (E(sp1) homolog, Drosophila)	0.826353
86	LOC100507165	null	null	0.823842
87	CDH11	CDH11	cadherin 11, type 2, OB-cadherin (osteoblast)	0.82362
88	FAP	FAP	fibroblast activation protein, alpha	0.819438
89	AOX1	AOX1	aldehyde oxidase 1	0.81499
90	SH3RF3	null	null	0.814649
91	CASP1	CASP1	caspase 1, apoptosis-related cysteine peptidase (interleukin 1, beta, convertase)	0.812508
92	LAYN	LAYN	layilin	0.812161
93	PLCB4	PLCB4	phospholipase C, beta 4	0.811941
94	FGFR1	FGFR1	fibroblast growth factor receptor 1 (fms-related tyrosine kinase 2, Pfeiffer syndrome)	0.811862
95	RAB3B	RAB3B	RAB3B, member RAS oncogene family	0.810912
96	CDH6	CDH6	cadherin 6, type 2, K-cadherin (fetal kidney)	0.80889
97	RBMS3	RBMS3	RNA binding motif, single stranded interacting protein	0.804536
98	SSTR1	SSTR1	somatostatin receptor 1	0.804246
99	COL6A3	COL6A3	collagen, type VI, alpha 3	0.802548
100	COL6A2	COL6A2	collagen, type VI, alpha 2	0.800487
101	ADAMTS6	ADAMTS6	ADAM metallopeptidase with thrombospondin type 1 motif, 6	0.800299
102	PSG4	PSG4	pregnancy specific beta-1-glycoprotein 4	0.79731
103	DZIP1	DZIP1	DAZ interacting protein 1	0.795379
104	CDH2	CDH2	cadherin 2, type 1, N-cadherin (neuronal)	0.795374
105	FLNC	FLNC	filamin C, gamma (actin binding protein 280)	0.793667
106	BNC2	BNC2	basonuclin 2	0.792977
107	MGC24103	MGC24103	-	0.79255
108	FSTL1	FSTL1	follistatin-like 1	0.788106
109	MOXD1	MOXD1	monooxygenase, DBH-like 1	0.786845
110	MYL9	MYL9	myosin, light chain 9, regulatory	0.783382
111	FLI1	FLI1	Friend leukemia virus integration 1	0.781088
112	ADAMTS5	ADAMTS5	ADAM metallopeptidase with thrombospondin type 1 motif, 5 (aggrecanase-2)	0.780971
113	KIRREL3	KIRREL3	kin of IRRE like 3 (Drosophila)	0.779425
114	ITGBL1	ITGBL1	integrin, beta-like 1 (with EGF-like repeat domains)	0.778212
115	PYCARD	PYCARD	PYD and CARD domain containing	0.775327
116	TGFB1I1	TGFB1I1	transforming growth factor beta 1 induced transcript 1	0.774708
117	TIMP3	TIMP3	TIMP metallopeptidase inhibitor 3 (Sorsby fundus dystrophy, pseudoinflammatory)	0.77412
118	CLIP3	null	null	0.772927
119	C21ORF7	C21ORF7	chromosome 21 open reading frame 7	0.771126
120	SLFN12	SLFN12	schlafen family member 12	0.764836
121	C12ORF75	null	null	0.759459
122	GPRC5B	GPRC5B	G protein-coupled receptor, family C, group 5, member B	0.759185
123	RGMB	RGMB	RGM domain family, member B	0.757422
124	PDCD1LG2	PDCD1LG2	programmed cell death 1 ligand 2	0.756468
125	VGLL3	VGLL3	vestigial like 3 (Drosophila)	0.756379
126	NRXN3	NRXN3	neurexin 3	0.755716
127	PLEKHO1	PLEKHO1	pleckstrin homology domain containing, family O member 1	0.753846
128	MSRB3	MSRB3	methionine sulfoxide reductase B3	0.753162
129	CORO2B	CORO2B	coronin, actin binding protein, 2B	0.752969
130	CNN1	CNN1	calponin 1, basic, smooth muscle	0.747265
131	COL6A1	COL6A1	collagen, type VI, alpha 1	0.743717
132	HOXB2	HOXB2	homeobox B2	0.74342
133	FAM101B	FAM101B	family with sequence similarity 101, member B	0.74094
134	SYT11	SYT11	synaptotagmin XI	0.740833
135	NEXN	NEXN	nexilin (F actin binding protein)	0.740631
136	FAM110B	null	null	0.740474
137	TRHDE	TRHDE	thyrotropin-releasing hormone degrading enzyme	0.739756
138	HSPA12A	HSPA12A	heat shock 70kDa protein 12A	0.738382
139	PRKCDBP	PRKCDBP	protein kinase C, delta binding protein	0.738009
140	KRTAP1-5	KRTAP1-5	keratin associated protein 1-5	0.736262
141	HEG1	HEG1	HEG homolog 1 (zebrafish)	0.735818
142	PSG9	PSG9	pregnancy specific beta-1-glycoprotein 9	0.732465
143	SRPX	SRPX	sushi-repeat-containing protein, X-linked	0.725376
144	JAZF1	JAZF1	JAZF zinc finger 1	0.722896
145	GLIPR1	GLIPR1	GLI pathogenesis-related 1 (glioma)	0.717916
146	LOC100505634	null	null	0.717389
147	IL7R	IL7R	interleukin 7 receptor	0.715946
148	PTRF	PTRF	polymerase I and transcript release factor	0.714704
149	FGF1	FGF1	fibroblast growth factor 1 (acidic)	0.714178
150	ACTG2	ACTG2	actin, gamma 2, smooth muscle, enteric	0.713604
151	CCL2	CCL2	chemokine (C-C motif) ligand 2	0.708695
152	UAP1L1	UAP1L1	UDP-N-acteylglucosamine pyrophosphorylase 1-like 1	0.70865
153	BST1	BST1	bone marrow stromal cell antigen 1	0.708373
154	CHRDL1	CHRDL1	chordin-like 1	0.707643
155	COL12A1	COL12A1	collagen, type XII, alpha 1	0.707141
156	FBN1	FBN1	fibrillin 1	0.704447
157	CHN1	CHN1	chimerin (chimaerin) 1	0.703474
158	SLIT2	SLIT2	slit homolog 2 (Drosophila)	0.703396
159	RBM24	RBM24	RNA binding motif protein 24	0.700535
160	FYN	FYN	FYN oncogene related to SRC, FGR, YES	0.699319
161	PXDN	PXDN	peroxidasin homolog (Drosophila)	0.69811
162	PEAR1	PEAR1	-	0.697974
163	KCTD4	KCTD4	potassium channel tetramerisation domain containing 4	0.697933
164	LOC344595	LOC344595	-	0.696449
165	AXL	AXL	AXL receptor tyrosine kinase	0.695497
166	CLEC11A	CLEC11A	C-type lectin domain family 11, member A	0.691429
167	AHRR	AHRR	aryl-hydrocarbon receptor repressor	0.690622
168	MYLK	MYLK	myosin, light chain kinase	0.690567
169	ANXA6	ANXA6	annexin A6	0.690155
170	EIF5A2	EIF5A2	eukaryotic translation initiation factor 5A2	0.689027
171	RGS7	RGS7	regulator of G-protein signalling 7	0.688406
172	GDF5	GDF5	growth differentiation factor 5 (cartilage-derived morphogenetic protein-1)	0.686835
173	ANTXR1	ANTXR1	anthrax toxin receptor 1	0.684965
174	COL1A2	COL1A2	collagen, type I, alpha 2	0.684007
175	PAMR1	null	null	0.683835
176	ARHGAP22	ARHGAP22	Rho GTPase activating protein 22	0.682719
177	TMEM200B	null	null	0.682025
178	SDPR	SDPR	serum deprivation response (phosphatidylserine binding protein)	0.680883
179	KIAA1199	KIAA1199	KIAA1199	0.6805
180	PLXDC2	PLXDC2	plexin domain containing 2	0.679518
181	FHL1	FHL1	four and a half LIM domains 1	0.678973
182	BCAT1	BCAT1	branched chain aminotransferase 1, cytosolic	0.677859
183	TCEAL7	TCEAL7	transcription elongation factor A (SII)-like 7	0.677824
184	CSPG4	CSPG4	chondroitin sulfate proteoglycan 4 (melanoma-associated)	0.677315
185	CYBRD1	CYBRD1	cytochrome b reductase 1	0.676565
186	WT1	WT1	Wilms tumor 1	0.676012
187	LAMA4	LAMA4	laminin, alpha 4	0.675149
188	PRR16	PRR16	proline rich 16	0.674701
189	CPA4	CPA4	carboxypeptidase A4	0.674226
190	DOK5	DOK5	docking protein 5	0.673938
191	CNTN3	CNTN3	contactin 3 (plasmacytoma associated)	0.671074
192	CD200	CD200	CD200 molecule	0.66808
193	FEZ1	FEZ1	fasciculation and elongation protein zeta 1 (zygin I)	0.667328
194	FAM176B	null	null	0.66719
195	MMP3	MMP3	matrix metallopeptidase 3 (stromelysin 1, progelatinase)	0.665516
196	2015-03-03	2015-03-03	membrane-associated ring finger (C3HC4) 3	0.665475
197	PARVA	PARVA	parvin, alpha	0.662482
198	C1S	C1S	complement component 1, s subcomponent	0.661075
199	SERPINB2	SERPINB2	serpin peptidase inhibitor, clade B (ovalbumin), member 2	0.660255
200	MSX1	MSX1	msh homeobox homolog 1 (Drosophila)	0.66017
201	ARHGEF6	ARHGEF6	Rac/Cdc42 guanine nucleotide exchange factor (GEF) 6	0.658427
202	EFHA2	EFHA2	EF-hand domain family, member A2	0.658392
203	LOC100288911	null	null	0.65779
204	NTM	null	null	0.656824
205	SH2D5	SH2D5	SH2 domain containing 5	0.656659
206	FBN2	FBN2	fibrillin 2 (congenital contractural arachnodactyly)	0.656289
207	WNK4	WNK4	WNK lysine deficient protein kinase 4	0.654981
208	ZNF788	ZNF788	zinc finger family member 788	0.654502
209	SRGN	null	null	0.65438
210	LEPREL2	LEPREL2	leprecan-like 2	0.653416
211	2015-03-04	2015-03-04	membrane-associated ring finger (C3HC4) 4	0.653282
212	PRKD1	PRKD1	protein kinase D1	0.652818
213	PKDCC	null	null	0.65254
214	DFNA5	DFNA5	deafness, autosomal dominant 5	0.652148
215	CAMK1	CAMK1	calcium/calmodulin-dependent protein kinase I	0.65114
216	TRPC4	TRPC4	transient receptor potential cation channel, subfamily C, member 4	0.651004
217	INHBA	INHBA	inhibin, beta A (activin A, activin AB alpha polypeptide)	0.648869
218	IGFBP6	IGFBP6	insulin-like growth factor binding protein 6	0.648402
219	LOC100506941	null	null	0.646892
220	ODZ2	ODZ2	odz, odd Oz/ten-m homolog 2 (Drosophila)	0.646822
221	MME	MME	membrane metallo-endopeptidase (neutral endopeptidase, enkephalinase)	0.64634
222	STON1	STON1	stonin 1	0.646282
223	SERPING1	SERPING1	serpin peptidase inhibitor, clade G (C1 inhibitor), member 1, (angioedema, hereditary)	0.644246
224	PKIG	PKIG	protein kinase (cAMP-dependent, catalytic) inhibitor gamma	0.644032
225	STARD13	STARD13	START domain containing 13	0.643764
226	PDLIM4	PDLIM4	PDZ and LIM domain 4	0.643227
227	ARMCX1	ARMCX1	armadillo repeat containing, X-linked 1	0.641633
228	SFRP1	SFRP1	secreted frizzled-related protein 1	0.641094
229	C8ORF48	C8ORF48	chromosome 8 open reading frame 48	0.639833
230	SYNPO2L	SYNPO2L	synaptopodin 2-like	0.639512
231	SEMA5A	SEMA5A	sema domain, seven thrombospondin repeats (type 1 and type 1-like), transmembrane domain (TM) and short cytoplasmic domain, (semaphorin) 5A	0.636861
232	CTGF	CTGF	connective tissue growth factor	0.636178
233	LOC100127983	null	null	0.633796
234	PSG1	PSG1	pregnancy specific beta-1-glycoprotein 1	0.62933
235	IKBIP	null	null	0.627593
236	EPG5	null	null	0.627328
237	NFASC	NFASC	neurofascin homolog (chicken)	0.627218
238	FOXD1	FOXD1	forkhead box D1	0.626986
239	SPOCK1	SPOCK1	sparc/osteonectin, cwcv and kazal-like domains proteoglycan (testican) 1	0.626804
240	SGK1	null	null	0.626656
241	LOC401093	LOC401093	-	0.62393
242	FGF7	FGF7	fibroblast growth factor 7 (keratinocyte growth factor)	0.623369
243	DOCK10	DOCK10	dedicator of cytokinesis 10	0.622741
244	CARD16	null	null	0.62231
245	LOC100507421	null	null	0.62128
246	C1R	C1R	complement component 1, r subcomponent	0.620944
247	GREM1	GREM1	gremlin 1, cysteine knot superfamily, homolog (Xenopus laevis)	0.620663
248	S100A3	S100A3	S100 calcium binding protein A3	0.619502
249	HSPB8	HSPB8	heat shock 22kDa protein 8	0.618901
250	AFAP1	null	null	0.618265
251	POSTN	POSTN	periostin, osteoblast specific factor	0.617513
252	PDZRN3	PDZRN3	PDZ domain containing RING finger 3	0.614096
253	SLC15A3	SLC15A3	solute carrier family 15, member 3	0.613298
254	COL5A2	COL5A2	collagen, type V, alpha 2	0.610949
255	LRRN4CL	null	null	0.610945
256	DLC1	DLC1	deleted in liver cancer 1	0.609821
257	NAV1	NAV1	neuron navigator 1	0.60887
258	DOCK11	DOCK11	dedicator of cytokinesis 11	0.607615
259	VIM	VIM	vimentin	0.606483
260	FADS3	FADS3	fatty acid desaturase 3	0.606287
261	LOC645722	LOC645722	-	0.605646
262	S1PR1	null	null	0.604781
263	JAM3	JAM3	junctional adhesion molecule 3	0.604251
264	GPR1	GPR1	G protein-coupled receptor 1	0.603777
265	DPYSL3	DPYSL3	dihydropyrimidinase-like 3	0.603426
266	GPR124	GPR124	G protein-coupled receptor 124	0.603187
267	DACT1	DACT1	dapper, antagonist of beta-catenin, homolog 1 (Xenopus laevis)	0.601746
268	C7ORF58	null	null	0.600474
269	LOC255480	LOC255480	-	0.600454
270	SACS	SACS	spastic ataxia of Charlevoix-Saguenay (sacsin)	0.599357
271	LXN	LXN	latexin	0.597916
272	SNORD114-3	SNORD114-3	small nucleolar RNA, C/D box 114-3	0.597885
273	NTF3	NTF3	neurotrophin 3	0.597348
274	SLFN11	SLFN11	schlafen family member 11	0.596724
275	XAF1	null	null	0.596428
276	CLIC4	CLIC4	chloride intracellular channel 4	0.596214
277	NUDT11	NUDT11	nudix (nucleoside diphosphate linked moiety X)-type motif 11	0.595741
278	DSE	null	null	0.595102
279	LOC100132891	null	null	0.594538
280	APOBEC3G	APOBEC3G	apolipoprotein B mRNA editing enzyme, catalytic polypeptide-like 3G	0.593408
281	TMTC1	TMTC1	transmembrane and tetratricopeptide repeat containing 1	0.593015
282	OLFML1	OLFML1	olfactomedin-like 1	0.592391
283	SLC16A2	SLC16A2	solute carrier family 16, member 2 (monocarboxylic acid transporter 8)	0.592249
284	HSPB6	HSPB6	heat shock protein, alpha-crystallin-related, B6	0.591171
285	LDB2	LDB2	LIM domain binding 2	0.590936
286	NPPB	NPPB	natriuretic peptide precursor B	0.590613
287	BMP2K	BMP2K	BMP2 inducible kinase	0.589998
288	DSEL	null	null	0.588935
289	KCNJ8	KCNJ8	potassium inwardly-rectifying channel, subfamily J, member 8	0.588657
290	SAMD9L	SAMD9L	sterile alpha motif domain containing 9-like	0.58793
291	ECM2	ECM2	extracellular matrix protein 2, female organ and adipocyte specific	0.586964
292	TNS1	TNS1	tensin 1	0.586911
293	NNMT	NNMT	nicotinamide N-methyltransferase	0.585097
294	PLAC9	PLAC9	placenta-specific 9	0.584116
295	ODZ4	ODZ4	odz, odd Oz/ten-m homolog 4 (Drosophila)	0.583902
296	ANGPTL2	ANGPTL2	angiopoietin-like 2	0.582884
297	LYPD1	LYPD1	LY6/PLAUR domain containing 1	0.582765
298	TNFRSF19	TNFRSF19	tumor necrosis factor receptor superfamily, member 19	0.58228
299	TNFAIP6	TNFAIP6	tumor necrosis factor, alpha-induced protein 6	0.581579
300	PRICKLE2	PRICKLE2	prickle homolog 2 (Drosophila)	0.581426
301	MXRA7	MXRA7	matrix-remodelling associated 7	0.581122
302	FAM26E	null	null	0.581093
303	WNT5A	WNT5A	wingless-type MMTV integration site family, member 5A	0.580838
304	ADAM19	ADAM19	ADAM metallopeptidase domain 19 (meltrin beta)	0.579974
305	TMSB15B	null	null	0.578974
306	COX7A1	COX7A1	cytochrome c oxidase subunit VIIa polypeptide 1 (muscle)	0.578197
307	LARP6	LARP6	La ribonucleoprotein domain family, member 6	0.576125
308	EVI2B	EVI2B	ecotropic viral integration site 2B	0.575302
309	COL11A1	COL11A1	collagen, type XI, alpha 1	0.575048
310	AKT3	AKT3	v-akt murine thymoma viral oncogene homolog 3 (protein kinase B, gamma)	0.574398
311	TUBA1A	null	null	0.574269
312	KCNK2	KCNK2	potassium channel, subfamily K, member 2	0.572462
313	CALD1	CALD1	caldesmon 1	0.572188
314	TNFSF4	TNFSF4	tumor necrosis factor (ligand) superfamily, member 4 (tax-transcriptionally activated glycoprotein 1, 34kDa)	0.572035
315	APCDD1L	APCDD1L	adenomatosis polyposis coli down-regulated 1-like	0.571359
316	COPZ2	COPZ2	coatomer protein complex, subunit zeta 2	0.571242
317	MEG3	MEG3	maternally expressed 3	0.570966
318	FST	FST	follistatin	0.570483
319	C1ORF54	C1ORF54	chromosome 1 open reading frame 54	0.569881
320	PSG2	PSG2	pregnancy specific beta-1-glycoprotein 2	0.568991
321	PTN	PTN	pleiotrophin (heparin binding growth factor 8, neurite growth-promoting factor 1)	0.568756
322	ITGA4	ITGA4	integrin, alpha 4 (antigen CD49D, alpha 4 subunit of VLA-4 receptor)	0.567445
323	UACA	UACA	uveal autoantigen with coiled-coil domains and ankyrin repeats	0.566084
324	PSTPIP2	PSTPIP2	proline-serine-threonine phosphatase interacting protein 2	0.56574
325	NFIX	NFIX	nuclear factor I/X (CCAAT-binding transcription factor)	0.56461
326	GLT8D2	GLT8D2	glycosyltransferase 8 domain containing 2	0.56377
327	SCARF2	SCARF2	scavenger receptor class F, member 2	0.563298
328	TMEFF2	TMEFF2	transmembrane protein with EGF-like and two follistatin-like domains 2	0.562609
329	DCN	DCN	decorin	0.561609
330	OPTN	OPTN	optineurin	0.560939
331	CHST7	CHST7	carbohydrate (N-acetylglucosamine 6-O) sulfotransferase 7	0.560435
332	SOCS2	SOCS2	suppressor of cytokine signaling 2	0.560121
333	EMP3	EMP3	epithelial membrane protein 3	0.55979
334	PCOLCE	PCOLCE	procollagen C-endopeptidase enhancer	0.559728
335	KCNMA1	KCNMA1	potassium large conductance calcium-activated channel, subfamily M, alpha member 1	0.558207
336	TUBB6	TUBB6	tubulin, beta 6	0.557853
337	CLDN11	CLDN11	claudin 11 (oligodendrocyte transmembrane protein)	0.557508
338	TNIK	TNIK	TRAF2 and NCK interacting kinase	0.556022
339	C7ORF69	null	null	0.555712
340	PXK	PXK	PX domain containing serine/threonine kinase	0.555683
341	CRYAB	CRYAB	crystallin, alpha B	0.554757
342	AFP	AFP	alpha-fetoprotein	0.553745
343	GBP1	GBP1	guanylate binding protein 1, interferon-inducible, 67kDa	0.552955
344	TNFRSF11B	TNFRSF11B	tumor necrosis factor receptor superfamily, member 11b (osteoprotegerin)	0.552794
345	ZEB2	null	null	0.551221
346	ARSI	ARSI	arylsulfatase family, member I	0.550987
347	ARNT2	ARNT2	aryl-hydrocarbon receptor nuclear translocator 2	0.550612
348	FAM167A	null	null	0.549653
349	DYRK3	DYRK3	dual-specificity tyrosine-(Y)-phosphorylation regulated kinase 3	0.549297
350	S1PR3	null	null	0.548796
351	ENPP2	ENPP2	ectonucleotide pyrophosphatase/phosphodiesterase 2 (autotaxin)	0.5485
352	PCDH18	PCDH18	protocadherin 18	0.547152
353	SYDE1	SYDE1	synapse defective 1, Rho GTPase, homolog 1 (C. elegans)	0.546949
354	ESM1	ESM1	endothelial cell-specific molecule 1	0.546746
355	TBX3	TBX3	T-box 3 (ulnar mammary syndrome)	0.546708
356	LOC100505633	null	null	0.546608
357	FAT4	FAT4	FAT tumor suppressor homolog 4 (Drosophila)	0.546573
358	GFRA1	GFRA1	GDNF family receptor alpha 1	0.546274
359	MOK	null	null	0.546217
360	DRAM1	null	null	0.545129
361	SERPINB7	SERPINB7	serpin peptidase inhibitor, clade B (ovalbumin), member 7	0.544869
362	CEP112	null	null	0.544731
363	NMT2	NMT2	N-myristoyltransferase 2	0.544674
364	ARMC9	ARMC9	armadillo repeat containing 9	0.544078
365	TCF21	TCF21	transcription factor 21	0.543158
366	ZNF521	ZNF521	zinc finger protein 521	0.542067
367	PDGFRA	PDGFRA	platelet-derived growth factor receptor, alpha polypeptide	0.54169
368	BDNF	BDNF	brain-derived neurotrophic factor	0.541669
369	MIR100HG	null	null	0.540384
370	IGFBP7	IGFBP7	insulin-like growth factor binding protein 7	0.539674
371	OSBPL6	OSBPL6	oxysterol binding protein-like 6	0.537573
372	CPPED1	null	null	0.536455
373	OLFML3	OLFML3	olfactomedin-like 3	0.536254
374	GLI2	GLI2	GLI-Kruppel family member GLI2	0.534172
375	ENG	ENG	endoglin (Osler-Rendu-Weber syndrome 1)	0.533376
376	TMEM35	TMEM35	transmembrane protein 35	0.532825
377	LOC100506828	null	null	0.531713
378	LOC100507632	null	null	0.531224
379	NUPR1	NUPR1	-	0.530225
380	HYI	HYI	hydroxypyruvate isomerase homolog (E. coli)	0.52939
381	COLEC12	COLEC12	collectin sub-family member 12	0.528569
382	NEXN-AS1	null	null	0.528556
383	EPB41L2	EPB41L2	erythrocyte membrane protein band 4.1-like 2	0.528334
384	LOC100287616	null	null	0.528089
385	PRSS12	PRSS12	protease, serine, 12 (neurotrypsin, motopsin)	0.527192
386	PDPN	PDPN	podoplanin	0.526295
387	ATP11C	ATP11C	ATPase, Class VI, type 11C	0.524907
388	HLX	null	null	0.524861
389	ZFHX4	ZFHX4	zinc finger homeodomain 4	0.524091
390	UCHL1	UCHL1	ubiquitin carboxyl-terminal esterase L1 (ubiquitin thiolesterase)	0.523948
391	ZCCHC24	null	null	0.523259
392	PDE1C	PDE1C	phosphodiesterase 1C, calmodulin-dependent 70kDa	0.523249
393	MXRA8	MXRA8	matrix-remodelling associated 8	0.523056
394	SYNE1	SYNE1	spectrin repeat containing, nuclear envelope 1	0.52288
395	FZD2	FZD2	frizzled homolog 2 (Drosophila)	0.52199
396	DENND2A	DENND2A	DENN/MADD domain containing 2A	0.521353
397	MRC2	MRC2	mannose receptor, C type 2	0.520784
398	SIRPA	SIRPA	signal-regulatory protein alpha	0.520742
399	VEGFC	VEGFC	vascular endothelial growth factor C	0.518638
400	PAX6	PAX6	paired box gene 6 (aniridia, keratitis)	0.518391
401	WASF3	WASF3	WAS protein family, member 3	0.518296
402	ADM	ADM	adrenomedullin	0.517707
403	RARRES2	RARRES2	retinoic acid receptor responder (tazarotene induced) 2	0.516225
404	MFAP2	MFAP2	microfibrillar-associated protein 2	0.514666
405	KATNAL1	KATNAL1	katanin p60 subunit A-like 1	0.514613
406	MICAL2	MICAL2	microtubule associated monoxygenase, calponin and LIM domain containing 2	0.514484
407	RPS27L	RPS27L	ribosomal protein S27-like	0.513267
408	LRRC2	LRRC2	leucine rich repeat containing 2	0.512666
409	ATP10D	ATP10D	ATPase, Class V, type 10D	0.512247
410	EVC2	EVC2	Ellis van Creveld syndrome 2 (limbin)	0.511624
411	NPTX1	NPTX1	neuronal pentraxin I	0.511303
412	LRRN3	LRRN3	leucine rich repeat neuronal 3	0.511264
413	TRPV2	TRPV2	transient receptor potential cation channel, subfamily V, member 2	0.510874
414	GREM2	GREM2	gremlin 2, cysteine knot superfamily, homolog (Xenopus laevis)	0.509581
415	KCNN2	KCNN2	potassium intermediate/small conductance calcium-activated channel, subfamily N, member 2	0.509516
416	ADAMTSL1	ADAMTSL1	ADAMTS-like 1	0.508879
417	SH2B3	SH2B3	SH2B adaptor protein 3	0.508643
418	COL16A1	COL16A1	collagen, type XVI, alpha 1	0.507631
419	RAB8B	RAB8B	RAB8B, member RAS oncogene family	0.507587
420	PTPLAD2	PTPLAD2	protein tyrosine phosphatase-like A domain containing 2	0.507272
421	ANO4	null	null	0.506669
422	FLRT2	FLRT2	fibronectin leucine rich transmembrane protein 2	0.506582
423	KLF2	KLF2	Kruppel-like factor 2 (lung)	0.506508
424	PAPPA	PAPPA	pregnancy-associated plasma protein A, pappalysin 1	0.506095
425	CAND2	CAND2	cullin-associated and neddylation-dissociated 2 (putative)	0.505985
426	LPAR1	null	null	0.505931
427	SPATA18	SPATA18	spermatogenesis associated 18 homolog (rat)	0.505316
428	NCS1	null	null	0.503721
429	DUSP1	DUSP1	dual specificity phosphatase 1	0.503659
430	CD248	CD248	CD248 molecule, endosialin	0.50242
431	NRG1	NRG1	neuregulin 1	0.502288
432	D4S234E	D4S234E	-	0.502144
433	MFGE8	MFGE8	milk fat globule-EGF factor 8 protein	0.501349
434	ITGA5	ITGA5	integrin, alpha 5 (fibronectin receptor, alpha polypeptide)	0.500094
435	CXCL12	CXCL12	chemokine (C-X-C motif) ligand 12 (stromal cell-derived factor 1)	0.499174
436	MPDZ	MPDZ	multiple PDZ domain protein	0.49766
437	FRMD6	FRMD6	FERM domain containing 6	0.497471
438	GJC1	GJC1	gap junction protein, chi 1, 31.9kDa (connexin 31.9)	0.496659
439	MMP2	MMP2	matrix metallopeptidase 2 (gelatinase A, 72kDa gelatinase, 72kDa type IV collagenase)	0.495974
440	OSR1	OSR1	odd-skipped related 1 (Drosophila)	0.495893
441	FAM155A	null	null	0.495601
442	CCDC50	CCDC50	coiled-coil domain containing 50	0.495599
443	RASSF2	RASSF2	Ras association (RalGDS/AF-6) domain family 2	0.495396
444	NID2	NID2	nidogen 2 (osteonidogen)	0.495315
445	NID1	NID1	nidogen 1	0.495032
446	HEPH	HEPH	hephaestin	0.494942
447	RAB32	RAB32	RAB32, member RAS oncogene family	0.494846
448	LPPR4	LPPR4	-	0.493505
449	PAPSS2	PAPSS2	3'-phosphoadenosine 5'-phosphosulfate synthase 2	0.493274
450	MICAL1	MICAL1	microtubule associated monoxygenase, calponin and LIM domain containing 1	0.493263
451	SGIP1	SGIP1	SH3-domain GRB2-like (endophilin) interacting protein 1	0.492643
452	STXBP6	STXBP6	syntaxin binding protein 6 (amisyn)	0.4926
453	EMILIN1	EMILIN1	elastin microfibril interfacer 1	0.492395
454	TMEM204	null	null	0.492301
455	NDN	NDN	necdin homolog (mouse)	0.492017
456	LOC152742	LOC152742	-	0.491813
457	C1ORF21	C1ORF21	chromosome 1 open reading frame 21	0.491419
458	GJA1	GJA1	gap junction protein, alpha 1, 43kDa (connexin 43)	0.490432
459	FAS	FAS	Fas (TNF receptor superfamily, member 6)	0.488543
460	LOC645638	LOC645638	-	0.488377
461	PDE5A	PDE5A	phosphodiesterase 5A, cGMP-specific	0.488371
462	IL1B	IL1B	interleukin 1, beta	0.487851
463	COL1A1	COL1A1	collagen, type I, alpha 1	0.487705
464	CXORF69	null	null	0.487534
465	ZNF528	ZNF528	zinc finger protein 528	0.487357
466	LOC100134259	null	null	0.487123
467	LPXN	LPXN	leupaxin	0.487094
468	KLHL29	null	null	0.486897
469	C11ORF96	null	null	0.485192
470	VASN	VASN	vasorin	0.48507
471	FBLN7	null	null	0.484671
472	MPP4	MPP4	membrane protein, palmitoylated 4 (MAGUK p55 subfamily member 4)	0.484417
473	BDNF-AS1	null	null	0.483524
474	ELTD1	ELTD1	EGF, latrophilin and seven transmembrane domain containing 1	0.483376
475	RCBTB2	RCBTB2	regulator of chromosome condensation (RCC1) and BTB (POZ) domain containing protein 2	0.482173
476	LOC100130938	null	null	0.481792
477	RASA3	RASA3	RAS p21 protein activator 3	0.481521
478	KAZN	null	null	0.481497
479	NAP1L3	NAP1L3	nucleosome assembly protein 1-like 3	0.480748
480	TSLP	TSLP	-	0.480491
481	ARHGAP24	ARHGAP24	Rho GTPase activating protein 24	0.480471
482	F2R	F2R	coagulation factor II (thrombin) receptor	0.479814
483	FSD1	FSD1	fibronectin type III and SPRY domain containing 1	0.479117
484	CYTL1	CYTL1	cytokine-like 1	0.478797
485	GXYLT2	null	null	0.477172
486	CLEC3B	CLEC3B	C-type lectin domain family 3, member B	0.475411
487	AP1S2	AP1S2	adaptor-related protein complex 1, sigma 2 subunit	0.475095
488	HSPB2	HSPB2	heat shock 27kDa protein 2	0.474921
489	HBD	HBD	hemoglobin, delta	0.47466
490	PLEKHO2	null	null	0.474061
491	TRNP1	null	null	0.473982
492	CDKN1A	CDKN1A	cyclin-dependent kinase inhibitor 1A (p21, Cip1)	0.473024
493	LRP1	LRP1	low density lipoprotein-related protein 1 (alpha-2-macroglobulin receptor)	0.47248
494	RNF182	RNF182	ring finger protein 182	0.470733
495	PMP22	PMP22	peripheral myelin protein 22	0.470452
496	TBX2	TBX2	T-box 2	0.468723
497	VAT1L	null	null	0.467121
498	GFPT2	GFPT2	glutamine-fructose-6-phosphate transaminase 2	0.466897
499	MRAS	MRAS	muscle RAS oncogene homolog	0.466705
500	CD44	CD44	CD44 molecule (Indian blood group)	0.466613
501	INMT	INMT	indolethylamine N-methyltransferase	0.466183
502	HAS2	HAS2	hyaluronan synthase 2	0.465334
503	TTC28	TTC28	tetratricopeptide repeat domain 28	0.465318
504	PRRX1	PRRX1	paired related homeobox 1	0.465208
505	FBLN5	FBLN5	fibulin 5	0.465206
506	RHOQ	RHOQ	ras homolog gene family, member Q	0.465167
507	FAM129A	null	null	0.464793
508	SESN1	SESN1	sestrin 1	0.464262
509	WDR69	WDR69	WD repeat domain 69	0.464159
510	PIEZO2	null	null	0.463999
511	MAP1LC3A	MAP1LC3A	microtubule-associated protein 1 light chain 3 alpha	0.463685
512	COL13A1	COL13A1	collagen, type XIII, alpha 1	0.463514
513	ADAM12	ADAM12	ADAM metallopeptidase domain 12 (meltrin alpha)	0.463041
514	SPG20	SPG20	spastic paraplegia 20, spartin (Troyer syndrome)	0.463024
515	FAM171A1	null	null	0.462734
516	APOBEC3C	APOBEC3C	apolipoprotein B mRNA editing enzyme, catalytic polypeptide-like 3C	0.462623
517	TCF4	TCF4	transcription factor 4	0.462283
518	MFAP4	MFAP4	microfibrillar-associated protein 4	0.461165
519	RCAN1	null	null	0.460296
520	RPL27A	RPL27A	ribosomal protein L27a	0.459887
521	CHST2	CHST2	carbohydrate (N-acetylglucosamine-6-O) sulfotransferase 2	0.459192
522	KDELC1	KDELC1	KDEL (Lys-Asp-Glu-Leu) containing 1	0.458701
523	MEGF6	MEGF6	multiple EGF-like-domains 6	0.458663
524	SNAI2	SNAI2	snail homolog 2 (Drosophila)	0.45777
525	ATP8B1	ATP8B1	ATPase, Class I, type 8B, member 1	0.457059
526	VAMP5	VAMP5	vesicle-associated membrane protein 5 (myobrevin)	0.457019
527	IL12A	IL12A	interleukin 12A (natural killer cell stimulatory factor 1, cytotoxic lymphocyte maturation factor 1, p35)	0.456396
528	ZNF880	null	null	0.456142
529	FAR2	null	null	0.454456
530	ANPEP	ANPEP	alanyl (membrane) aminopeptidase (aminopeptidase N, aminopeptidase M, microsomal aminopeptidase, CD13, p150)	0.454172
531	PLA2G4C	PLA2G4C	phospholipase A2, group IVC (cytosolic, calcium-independent)	0.454022
532	PGBD3	PGBD3	piggyBac transposable element derived 3	0.453825
533	C15ORF5	C15ORF5	chromosome 15 open reading frame 5	0.45352
534	TAF13	TAF13	TAF13 RNA polymerase II, TATA box binding protein (TBP)-associated factor, 18kDa	0.452315
535	WTIP	WTIP	Wilms tumor 1 interacting protein	0.451939
536	BTN3A3	BTN3A3	butyrophilin, subfamily 3, member A3	0.451406
537	C4ORF22	C4ORF22	chromosome 4 open reading frame 22	0.45137
538	LOC100506718	null	null	0.450863
539	SARM1	SARM1	sterile alpha and TIR motif containing 1	0.450507
540	CYR61	CYR61	cysteine-rich, angiogenic inducer, 61	0.449234
541	ZNF25	ZNF25	zinc finger protein 25	0.448275
542	MAP1B	MAP1B	microtubule-associated protein 1B	0.447576
543	NCKAP5	null	null	0.447278
544	MAP1A	MAP1A	microtubule-associated protein 1A	0.447014
545	CLIP2	null	null	0.446748
546	TMOD2	TMOD2	tropomodulin 2 (neuronal)	0.446107
547	NOX4	NOX4	NADPH oxidase 4	0.445507
548	KCNG1	KCNG1	potassium voltage-gated channel, subfamily G, member 1	0.445228
549	EDIL3	EDIL3	EGF-like repeats and discoidin I-like domains 3	0.4451
550	A2M	A2M	alpha-2-macroglobulin	0.444802
551	HTR2B	HTR2B	5-hydroxytryptamine (serotonin) receptor 2B	0.443851
552	CYLD	CYLD	cylindromatosis (turban tumor syndrome)	0.441964
553	DCLK2	null	null	0.44135
554	SGTB	SGTB	small glutamine-rich tetratricopeptide repeat (TPR)-containing, beta	0.441309
555	BEND6	null	null	0.441123
556	SGCD	SGCD	sarcoglycan, delta (35kDa dystrophin-associated glycoprotein)	0.439951
557	STX2	STX2	syntaxin 2	0.439666
558	SH3PXD2A	SH3PXD2A	SH3 and PX domains 2A	0.439514
559	LOXL3	LOXL3	lysyl oxidase-like 3	0.43919
560	LRRC17	LRRC17	leucine rich repeat containing 17	0.438741
561	LINC00341	null	null	0.438321
562	EPHA4	EPHA4	EPH receptor A4	0.437775
563	RUNX1T1	RUNX1T1	runt-related transcription factor 1; translocated to, 1 (cyclin D-related)	0.436912
564	LACTB	LACTB	lactamase, beta	0.436908
565	PPP4R4	null	null	0.436822
566	C14ORF132	C14ORF132	chromosome 14 open reading frame 132	0.436501
567	IFI27L2	null	null	0.435935
568	ZDHHC2	ZDHHC2	zinc finger, DHHC-type containing 2	0.435498
569	EEF1A1	EEF1A1	eukaryotic translation elongation factor 1 alpha 1	0.43506
570	EML1	EML1	echinoderm microtubule associated protein like 1	0.434447
571	LBH	LBH	-	0.434318
572	FGL2	FGL2	fibrinogen-like 2	0.434117
573	FBLIM1	FBLIM1	filamin binding LIM protein 1	0.434077
574	LOC100192378	null	null	0.433102
575	UST	UST	uronyl-2-sulfotransferase	0.432995
576	DNAJB4	DNAJB4	DnaJ (Hsp40) homolog, subfamily B, member 4	0.432835
577	TRAM2	TRAM2	translocation associated membrane protein 2	0.432771
578	FGD1	FGD1	FYVE, RhoGEF and PH domain containing 1 (faciogenital dysplasia)	0.432558
579	NXN	NXN	nucleoredoxin	0.432355
580	STMN3	STMN3	stathmin-like 3	0.431859
581	TMEM98	TMEM98	transmembrane protein 98	0.431398
582	ABCA1	ABCA1	ATP-binding cassette, sub-family A (ABC1), member 1	0.430751
583	C13ORF33	C13ORF33	chromosome 13 open reading frame 33	0.430555
584	FAM162B	null	null	0.429891
585	FAM20C	FAM20C	family with sequence similarity 20, member C	0.429076
586	SCARA3	SCARA3	scavenger receptor class A, member 3	0.428948
587	SERPINE2	SERPINE2	serpin peptidase inhibitor, clade E (nexin, plasminogen activator inhibitor type 1), member 2	0.42856
588	FAM176A	null	null	0.428488
589	LOC100287216	null	null	0.428192
590	IGFBP5	IGFBP5	insulin-like growth factor binding protein 5	0.428
591	ANKRD30B	ANKRD30B	ankyrin repeat domain 30B	0.427898
592	SYNPO2	SYNPO2	synaptopodin 2	0.427485
593	ARHGEF40	null	null	0.427422
594	PGCP	PGCP	-	0.427339
595	TCEAL3	TCEAL3	transcription elongation factor A (SII)-like 3	0.426337
596	SCN8A	SCN8A	sodium channel, voltage gated, type VIII, alpha	0.426253
597	VEPH1	VEPH1	ventricular zone expressed PH domain homolog 1 (zebrafish)	0.425627
598	TTC7B	TTC7B	tetratricopeptide repeat domain 7B	0.424721
599	SMTN	SMTN	smoothelin	0.424601
600	GPC1	GPC1	glypican 1	0.42454
601	PEA15	PEA15	phosphoprotein enriched in astrocytes 15	0.424093
602	RCN3	RCN3	reticulocalbin 3, EF-hand calcium binding domain	0.42351
603	CTTNBP2NL	CTTNBP2NL	CTTNBP2 N-terminal like	0.423344
604	IL32	IL32	interleukin 32	0.423286
605	PRAF2	PRAF2	PRA1 domain family, member 2	0.423136
606	SPOCD1	SPOCD1	SPOC domain containing 1	0.423053
607	TBX5	TBX5	T-box 5	0.422445
608	CALHM2	null	null	0.422355
609	LOC400550	null	null	0.422255
610	DCP1B	DCP1B	DCP1 decapping enzyme homolog B (S. cerevisiae)	0.421957
611	RNF150	RNF150	ring finger protein 150	0.421696
612	TSPAN5	TSPAN5	tetraspanin 5	0.421373
613	ZNF596	ZNF596	zinc finger protein 596	0.421259
614	PRUNE2	null	null	0.420459
615	ITPRIP	null	null	0.420452
616	STK32B	STK32B	serine/threonine kinase 32B	0.420078
617	CDH10	CDH10	cadherin 10, type 2 (T2-cadherin)	0.420069
618	C1QTNF2	C1QTNF2	C1q and tumor necrosis factor related protein 2	0.419008
619	WT1-AS	null	null	0.418195
620	DNM3OS	null	null	0.418183
621	GBP3	GBP3	guanylate binding protein 3	0.417872
622	IL17D	IL17D	interleukin 17D	0.416089
623	TUBB2A	TUBB2A	tubulin, beta 2A	0.41605
624	JAM2	JAM2	junctional adhesion molecule 2	0.415773
625	NEGR1	NEGR1	neuronal growth regulator 1	0.414726
626	LOXL4	LOXL4	lysyl oxidase-like 4	0.414442
627	EGFLAM	EGFLAM	EGF-like, fibronectin type III and laminin G domains	0.41406
628	HOMER3	HOMER3	homer homolog 3 (Drosophila)	0.41358
629	LOC100128590	null	null	0.413419
630	ROBO1	ROBO1	roundabout, axon guidance receptor, homolog 1 (Drosophila)	0.413344
631	CAP2	CAP2	CAP, adenylate cyclase-associated protein, 2 (yeast)	0.413255
632	PEAK1	null	null	0.413136
633	SLC22A4	SLC22A4	solute carrier family 22 (organic cation transporter), member 4	0.412664
634	TMEM119	TMEM119	transmembrane protein 119	0.411903
635	RAI14	RAI14	retinoic acid induced 14	0.411576
636	PLEKHA2	PLEKHA2	pleckstrin homology domain containing, family A (phosphoinositide binding specific) member 2	0.411161
637	ECI2	null	null	0.411123
638	HTRA1	HTRA1	HtrA serine peptidase 1	0.410791
639	TRIP6	TRIP6	thyroid hormone receptor interactor 6	0.41066
640	BAALC	BAALC	brain and acute leukemia, cytoplasmic	0.410507
641	FAM150B	null	null	0.409939
642	ANKRD33B	null	null	0.409171
643	WFDC1	WFDC1	WAP four-disulfide core domain 1	0.409148
644	MAMDC2	MAMDC2	MAM domain containing 2	0.409054
645	IFIT3	IFIT3	interferon-induced protein with tetratricopeptide repeats 3	0.408685
646	PRRG1	PRRG1	proline rich Gla (G-carboxyglutamic acid) 1	0.408672
647	PHACTR1	PHACTR1	phosphatase and actin regulator 1	0.408423
648	WIPF1	WIPF1	WAS/WASL interacting protein family, member 1	0.407954
649	FRMPD4	FRMPD4	FERM and PDZ domain containing 4	0.407655
650	MFAP5	MFAP5	microfibrillar associated protein 5	0.407545
651	TOX2	null	null	0.40672
652	ECM1	ECM1	extracellular matrix protein 1	0.406474
653	ZNF175	ZNF175	zinc finger protein 175	0.405847
654	SLC39A13	SLC39A13	solute carrier family 39 (zinc transporter), member 13	0.405523
655	LIMS2	LIMS2	LIM and senescent cell antigen-like domains 2	0.40401
656	TCF7L1	TCF7L1	transcription factor 7-like 1 (T-cell specific, HMG-box)	0.403649
657	RGNEF	RGNEF	-	0.403604
658	ACTC1	ACTC1	actin, alpha, cardiac muscle 1	0.402841
659	THBS3	THBS3	thrombospondin 3	0.402535
660	UNC5B	UNC5B	unc-5 homolog B (C. elegans)	0.402527
661	DMD	DMD	dystrophin (muscular dystrophy, Duchenne and Becker types)	0.40231
662	COLEC10	COLEC10	collectin sub-family member 10 (C-type lectin)	0.402274
663	FARP1	FARP1	FERM, RhoGEF (ARHGEF) and pleckstrin domain protein 1 (chondrocyte-derived)	0.401479
664	ADARB1	ADARB1	adenosine deaminase, RNA-specific, B1 (RED1 homolog rat)	0.401034
665	TLN2	TLN2	talin 2	0.400234
666	SMPD1	SMPD1	sphingomyelin phosphodiesterase 1, acid lysosomal (acid sphingomyelinase)	0.399299
667	RAMP1	RAMP1	receptor (calcitonin) activity modifying protein 1	0.398793
668	EHD2	EHD2	EH-domain containing 2	0.398176
669	ATP8B2	ATP8B2	ATPase, Class I, type 8B, member 2	0.397123
670	APBB1IP	APBB1IP	amyloid beta (A4) precursor protein-binding, family B, member 1 interacting protein	0.396637
671	NLGN4Y	NLGN4Y	neuroligin 4, Y-linked	0.396415
672	BEX1	BEX1	brain expressed, X-linked 1	0.396351
673	FLT3LG	FLT3LG	fms-related tyrosine kinase 3 ligand	0.396027
674	LOC401074	LOC401074	-	0.395857
675	RRAS2	RRAS2	related RAS viral (r-ras) oncogene homolog 2	0.395779
676	DOK1	DOK1	docking protein 1, 62kDa (downstream of tyrosine kinase 1)	0.395545
677	GALNTL2	GALNTL2	UDP-N-acetyl-alpha-D-galactosamine:polypeptide N-acetylgalactosaminyltransferase-like 2	0.395161
678	AEBP1	AEBP1	AE binding protein 1	0.394678
679	ZYX	ZYX	zyxin	0.393615
680	C3ORF64	C3ORF64	chromosome 3 open reading frame 64	0.39336
681	KCNQ5	KCNQ5	potassium voltage-gated channel, KQT-like subfamily, member 5	0.393112
682	WDR47	WDR47	WD repeat domain 47	0.392198
683	KIAA1586	KIAA1586	KIAA1586	0.392175
684	CNTNAP1	CNTNAP1	contactin associated protein 1	0.391702
685	SOCS5	SOCS5	suppressor of cytokine signaling 5	0.391608
686	MLLT11	MLLT11	myeloid/lymphoid or mixed-lineage leukemia (trithorax homolog, Drosophila); translocated to, 11	0.391417
687	MTMR10	MTMR10	myotubularin related protein 10	0.391294
688	PDLIM7	PDLIM7	PDZ and LIM domain 7 (enigma)	0.390881
689	SOX11	SOX11	SRY (sex determining region Y)-box 11	0.390799
690	METRNL	METRNL	meteorin, glial cell differentiation regulator-like	0.390456
691	SGCB	SGCB	sarcoglycan, beta (43kDa dystrophin-associated glycoprotein)	0.390103
692	LRCH2	LRCH2	leucine-rich repeats and calponin homology (CH) domain containing 2	0.389697
693	LARGE	LARGE	like-glycosyltransferase	0.389638
694	C19ORF66	null	null	0.389464
695	MRVI1	MRVI1	murine retrovirus integration site 1 homolog	0.389363
696	MGLL	MGLL	monoglyceride lipase	0.389221
697	RAB11FIP5	RAB11FIP5	RAB11 family interacting protein 5 (class I)	0.389148
698	DAPK3	DAPK3	death-associated protein kinase 3	0.388757
699	EIF1AY	EIF1AY	eukaryotic translation initiation factor 1A, Y-linked	0.388174
700	GMPR	GMPR	guanosine monophosphate reductase	0.388061
701	AP1M1	AP1M1	adaptor-related protein complex 1, mu 1 subunit	0.388026
702	TPM1	TPM1	tropomyosin 1 (alpha)	0.386165
703	DGKI	DGKI	diacylglycerol kinase, iota	0.38588
704	GLI3	GLI3	GLI-Kruppel family member GLI3 (Greig cephalopolysyndactyly syndrome)	0.385714
705	ODZ3	ODZ3	odz, odd Oz/ten-m homolog 3 (Drosophila)	0.385639
706	MIR155HG	null	null	0.38532
707	TM6SF1	TM6SF1	transmembrane 6 superfamily member 1	0.384986
708	HIC1	HIC1	hypermethylated in cancer 1	0.384811
709	CCL5	CCL5	chemokine (C-C motif) ligand 5	0.38474
710	SLIT3	SLIT3	slit homolog 3 (Drosophila)	0.384734
711	CDK14	null	null	0.383776
712	GRK5	GRK5	G protein-coupled receptor kinase 5	0.383724
713	ARSJ	ARSJ	arylsulfatase family, member J	0.383379
714	IL6ST	IL6ST	interleukin 6 signal transducer (gp130, oncostatin M receptor)	0.383226
715	SPHK1	SPHK1	sphingosine kinase 1	0.383054
716	SDC2	SDC2	syndecan 2 (heparan sulfate proteoglycan 1, cell surface-associated, fibroglycan)	0.382544
717	SORBS3	SORBS3	sorbin and SH3 domain containing 3	0.382443
718	OLR1	OLR1	oxidised low density lipoprotein (lectin-like) receptor 1	0.382296
719	MGC16121	MGC16121	-	0.382009
720	GBE1	GBE1	glucan (1,4-alpha-), branching enzyme 1 (glycogen branching enzyme, Andersen disease, glycogen storage disease type IV)	0.381583
721	ASPHD1	ASPHD1	aspartate beta-hydroxylase domain containing 1	0.38126
722	LGALS1	LGALS1	lectin, galactoside-binding, soluble, 1 (galectin 1)	0.38082
723	FSCN1	FSCN1	fascin homolog 1, actin-bundling protein (Strongylocentrotus purpuratus)	0.380511
724	ZNF502	ZNF502	zinc finger protein 502	0.379938
725	ZHX3	ZHX3	zinc fingers and homeoboxes 3	0.379898
726	ALDH1A2	ALDH1A2	aldehyde dehydrogenase 1 family, member A2	0.379654
727	GNB4	GNB4	guanine nucleotide binding protein (G protein), beta polypeptide 4	0.379527
728	PTGS1	PTGS1	prostaglandin-endoperoxide synthase 1 (prostaglandin G/H synthase and cyclooxygenase)	0.379385
729	ZMAT3	ZMAT3	zinc finger, matrin type 3	0.378166
730	MAN1C1	MAN1C1	mannosidase, alpha, class 1C, member 1	0.377721
731	CHRM2	CHRM2	cholinergic receptor, muscarinic 2	0.377654
732	PPP1R3C	PPP1R3C	protein phosphatase 1, regulatory (inhibitor) subunit 3C	0.376976
733	TLN1	TLN1	talin 1	0.376938
734	BIVM	BIVM	basic, immunoglobulin-like variable motif containing	0.376252
735	MAGI2	MAGI2	membrane associated guanylate kinase, WW and PDZ domain containing 2	0.37557
736	KIRREL	KIRREL	kin of IRRE like (Drosophila)	0.375215
737	GPR137B	GPR137B	G protein-coupled receptor 137B	0.375163
738	AGPAT4	AGPAT4	1-acylglycerol-3-phosphate O-acyltransferase 4 (lysophosphatidic acid acyltransferase, delta)	0.374791
739	TMEM220	null	null	0.374433
740	RPS4Y1	RPS4Y1	ribosomal protein S4, Y-linked 1	0.373947
741	PPP3CC	PPP3CC	protein phosphatase 3 (formerly 2B), catalytic subunit, gamma isoform (calcineurin A gamma)	0.373884
742	MOCS1	MOCS1	molybdenum cofactor synthesis 1	0.373726
743	ANKRD35	ANKRD35	ankyrin repeat domain 35	0.373251
744	CNN3	CNN3	calponin 3, acidic	0.373128
745	KRT33B	KRT33B	keratin 33B	0.372557
746	CCDC28B	CCDC28B	coiled-coil domain containing 28B	0.37219
747	GNG11	GNG11	guanine nucleotide binding protein (G protein), gamma 11	0.371943
748	PLSCR4	PLSCR4	phospholipid scramblase 4	0.371747
749	CRIP2	CRIP2	cysteine-rich protein 2	0.37075
750	SERAC1	SERAC1	serine active site containing 1	0.370463
751	TBC1D19	TBC1D19	TBC1 domain family, member 19	0.369709
752	DSTYK	null	null	0.369303
753	ANTXR2	ANTXR2	anthrax toxin receptor 2	0.369254
754	PPP1R18	null	null	0.369104
755	LRRC15	LRRC15	leucine rich repeat containing 15	0.368761
756	RGS3	RGS3	regulator of G-protein signalling 3	0.368752
757	AGTR1	AGTR1	angiotensin II receptor, type 1	0.368629
758	PARP3	PARP3	poly (ADP-ribose) polymerase family, member 3	0.36779
759	LOC404266	LOC404266	-	0.367529
760	MT4	MT4	metallothionein IV	0.367405
761	RELN	RELN	reelin	0.367202
762	ITGA7	ITGA7	integrin, alpha 7	0.366911
763	STAT5A	STAT5A	signal transducer and activator of transcription 5A	0.366898
764	IL6	IL6	interleukin 6 (interferon, beta 2)	0.366394
765	PRKG1	PRKG1	protein kinase, cGMP-dependent, type I	0.366147
766	RGS5	RGS5	regulator of G-protein signalling 5	0.365997
767	MSN	MSN	moesin	0.365978
768	IQCK	IQCK	IQ motif containing K	0.36548
769	ELOVL2	ELOVL2	elongation of very long chain fatty acids (FEN1/Elo2, SUR4/Elo3, yeast)-like 2	0.365295
770	COL18A1	COL18A1	collagen, type XVIII, alpha 1	0.364802
771	RIN2	RIN2	Ras and Rab interactor 2	0.364755
772	SLC2A6	SLC2A6	solute carrier family 2 (facilitated glucose transporter), member 6	0.364671
773	SLC16A1	SLC16A1	solute carrier family 16, member 1 (monocarboxylic acid transporter 1)	0.364346
774	ZNF382	ZNF382	zinc finger protein 382	0.364154
775	FOLR3	FOLR3	folate receptor 3 (gamma)	0.364121
776	COL15A1	COL15A1	collagen, type XV, alpha 1	0.36389
777	LOC339535	LOC339535	-	0.36372
778	AFF3	AFF3	AF4/FMR2 family, member 3	0.363643
779	IFI16	IFI16	interferon, gamma-inducible protein 16	0.363633
780	CTSK	CTSK	cathepsin K (pycnodysostosis)	0.362323
781	NGF	null	null	0.361862
782	B3GNT9	null	null	0.361724
783	ABCB1	ABCB1	ATP-binding cassette, sub-family B (MDR/TAP), member 1	0.361722
784	EHD1	EHD1	EH-domain containing 1	0.361541
785	LOC390940	LOC390940	-	0.361356
786	LRRC8C	LRRC8C	leucine rich repeat containing 8 family, member C	0.361226
787	ZNF506	ZNF506	zinc finger protein 506	0.361224
788	LCE2B	LCE2B	late cornified envelope 2B	0.360922
789	DPYD	DPYD	dihydropyrimidine dehydrogenase	0.360889
790	ADAMTSL4	ADAMTSL4	ADAMTS-like 4	0.360114
791	SLC38A4	SLC38A4	solute carrier family 38, member 4	0.359775
792	LRRN1	LRRN1	leucine rich repeat neuronal 1	0.359707
793	OSTM1	OSTM1	osteopetrosis associated transmembrane protein 1	0.359453
794	RWDD2A	null	null	0.358933
795	TPST1	TPST1	tyrosylprotein sulfotransferase 1	0.358366
796	TBC1D2	TBC1D2	TBC1 domain family, member 2	0.358254
797	CTIF	null	null	0.358099
798	RAB34	RAB34	RAB34, member RAS oncogene family	0.358039
799	DCUN1D3	DCUN1D3	DCN1, defective in cullin neddylation 1, domain containing 3 (S. cerevisiae)	0.358029
800	BCHE	BCHE	butyrylcholinesterase	0.357366
801	PBX3	PBX3	pre-B-cell leukemia transcription factor 3	0.356558
802	TRO	TRO	trophinin	0.355576
803	KANK2	null	null	0.35554
804	GPX7	GPX7	glutathione peroxidase 7	0.355327
805	PID1	null	null	0.355153
806	PLA2G15	null	null	0.354577
807	UBTD1	UBTD1	ubiquitin domain containing 1	0.354272
808	NR2F1	NR2F1	nuclear receptor subfamily 2, group F, member 1	0.354232
809	HAPLN1	HAPLN1	hyaluronan and proteoglycan link protein 1	0.354122
810	KIAA1432	KIAA1432	KIAA1432	0.354034
811	ANKRD13A	ANKRD13A	ankyrin repeat domain 13A	0.353727
812	XYLT1	XYLT1	xylosyltransferase I	0.353611
813	RGS20	RGS20	regulator of G-protein signalling 20	0.352996
814	PHLDA3	PHLDA3	pleckstrin homology-like domain, family A, member 3	0.352782
815	BOK	BOK	BCL2-related ovarian killer	0.352628
816	KLHL9	KLHL9	kelch-like 9 (Drosophila)	0.352231
817	AASS	AASS	aminoadipate-semialdehyde synthase	0.352115
818	PLAGL1	PLAGL1	pleiomorphic adenoma gene-like 1	0.35187
819	TIMP2	TIMP2	TIMP metallopeptidase inhibitor 2	0.351667
820	NIPSNAP3A	NIPSNAP3A	nipsnap homolog 3A (C. elegans)	0.351514
821	CRIM1	CRIM1	cysteine rich transmembrane BMP regulator 1 (chordin-like)	0.351224
822	VCAM1	VCAM1	vascular cell adhesion molecule 1	0.35071
823	EPB41L3	EPB41L3	erythrocyte membrane protein band 4.1-like 3	0.350219
824	RHOJ	RHOJ	ras homolog gene family, member J	0.34971
825	KANK1	null	null	0.349466
826	ARRDC4	ARRDC4	arrestin domain containing 4	0.349179
827	LETM2	LETM2	leucine zipper-EF-hand containing transmembrane protein 2	0.348683
828	IGJ	IGJ	immunoglobulin J polypeptide, linker protein for immunoglobulin alpha and mu polypeptides	0.348579
829	DOCK4	DOCK4	dedicator of cytokinesis 4	0.34852
830	IFITM2	IFITM2	interferon induced transmembrane protein 2 (1-8D)	0.348485
831	LOC730755	LOC730755	-	0.348433
832	NCRNA00185	null	null	0.348403
833	LOC572558	LOC572558	-	0.348362
834	ASB1	ASB1	ankyrin repeat and SOCS box-containing 1	0.348311
835	CELF2	null	null	0.34817
836	PTGER2	PTGER2	prostaglandin E receptor 2 (subtype EP2), 53kDa	0.347955
837	LEPRE1	LEPRE1	leucine proline-enriched proteoglycan (leprecan) 1	0.347743
838	HGF	HGF	hepatocyte growth factor (hepapoietin A; scatter factor)	0.346985
839	APOBEC3F	APOBEC3F	apolipoprotein B mRNA editing enzyme, catalytic polypeptide-like 3F	0.346236
840	ZNF334	ZNF334	zinc finger protein 334	0.345125
841	LAMA2	LAMA2	laminin, alpha 2 (merosin, congenital muscular dystrophy)	0.344802
842	CCDC81	CCDC81	coiled-coil domain containing 81	0.344714
843	PIK3CD	PIK3CD	phosphoinositide-3-kinase, catalytic, delta polypeptide	0.344665
844	DPP4	DPP4	dipeptidyl-peptidase 4 (CD26, adenosine deaminase complexing protein 2)	0.344427
845	UGCG	UGCG	UDP-glucose ceramide glucosyltransferase	0.343668
846	C6ORF1	C6ORF1	chromosome 6 open reading frame 1	0.343546
847	GPX8	null	null	0.343265
848	RTN1	RTN1	reticulon 1	0.343089
849	APPL2	null	null	0.342658
850	MPP1	MPP1	membrane protein, palmitoylated 1, 55kDa	0.34258
851	GAS1	GAS1	growth arrest-specific 1	0.342544
852	CDC42EP2	CDC42EP2	CDC42 effector protein (Rho GTPase binding) 2	0.342034
853	NEDD4	NEDD4	neural precursor cell expressed, developmentally down-regulated 4	0.341542
854	PCBP4	PCBP4	poly(rC) binding protein 4	0.341319
855	BACE1	BACE1	beta-site APP-cleaving enzyme 1	0.341185
856	MYL5	MYL5	myosin, light chain 5, regulatory	0.341164
857	CLMP	null	null	0.341007
858	MEX3B	null	null	0.340953
859	LOC100507265	null	null	0.340916
860	C20ORF194	C20ORF194	chromosome 20 open reading frame 194	0.340896
861	LMOD1	LMOD1	leiomodin 1 (smooth muscle)	0.340655
862	TOX	TOX	-	0.340346
863	KIF13A	KIF13A	kinesin family member 13A	0.340141
864	FBXL2	FBXL2	F-box and leucine-rich repeat protein 2	0.339987
865	TWIST2	TWIST2	twist homolog 2 (Drosophila)	0.339364
866	IL11	IL11	interleukin 11	0.339321
867	MYOCD	MYOCD	myocardin	0.339225
868	SAMD9	SAMD9	sterile alpha motif domain containing 9	0.339211
869	HABP4	HABP4	hyaluronan binding protein 4	0.339103
870	CACNA2D3	CACNA2D3	calcium channel, voltage-dependent, alpha 2/delta 3 subunit	0.339049
871	ATP2B4	ATP2B4	ATPase, Ca++ transporting, plasma membrane 4	0.3388
872	ABCC4	ABCC4	ATP-binding cassette, sub-family C (CFTR/MRP), member 4	0.338723
873	RP2	RP2	retinitis pigmentosa 2 (X-linked recessive)	0.338359
874	UBA7	null	null	0.338213
875	GCNT1	GCNT1	glucosaminyl (N-acetyl) transferase 1, core 2 (beta-1,6-N-acetylglucosaminyltransferase)	0.338134
876	TSPAN4	TSPAN4	tetraspanin 4	0.337951
877	SMARCD3	SMARCD3	SWI/SNF related, matrix associated, actin dependent regulator of chromatin, subfamily d, member 3	0.337925
878	MN1	MN1	meningioma (disrupted in balanced translocation) 1	0.337902
879	PPP1R15A	PPP1R15A	protein phosphatase 1, regulatory (inhibitor) subunit 15A	0.337494
880	DPH3	null	null	0.337238
881	SMAD3	SMAD3	SMAD, mothers against DPP homolog 3 (Drosophila)	0.336777
882	CERCAM	null	null	0.336624
883	GNAI2	GNAI2	guanine nucleotide binding protein (G protein), alpha inhibiting activity polypeptide 2	0.336304
884	LOC100506582	null	null	0.336248
885	WNT16	WNT16	wingless-type MMTV integration site family, member 16	0.335957
886	OSBPL5	OSBPL5	oxysterol binding protein-like 5	0.335176
887	SLC12A4	SLC12A4	solute carrier family 12 (potassium/chloride transporters), member 4	0.335037
888	STX11	STX11	syntaxin 11	0.335005
889	ZNF439	ZNF439	zinc finger protein 439	0.33458
890	COL8A2	COL8A2	collagen, type VIII, alpha 2	0.334227
891	L1CAM	L1CAM	L1 cell adhesion molecule	0.333766
892	SLMO1	null	null	0.333453
893	KCNB1	KCNB1	potassium voltage-gated channel, Shab-related subfamily, member 1	0.333082
894	TMEM55A	TMEM55A	transmembrane protein 55A	0.333027
895	KLHDC8B	KLHDC8B	kelch domain containing 8B	0.332958
896	FAM55C	FAM55C	family with sequence similarity 55, member C	0.332953
897	F2RL2	F2RL2	coagulation factor II (thrombin) receptor-like 2	0.332537
898	RAD18	RAD18	RAD18 homolog (S. cerevisiae)	0.331979
899	C6ORF145	C6ORF145	chromosome 6 open reading frame 145	0.331924
900	ARMCX2	ARMCX2	armadillo repeat containing, X-linked 2	0.33154
901	CORO1C	CORO1C	coronin, actin binding protein, 1C	0.331237
902	SERPINH1	SERPINH1	serpin peptidase inhibitor, clade H (heat shock protein 47), member 1, (collagen binding protein 1)	0.331027
903	MAF	MAF	v-maf musculoaponeurotic fibrosarcoma oncogene homolog (avian)	0.329839
904	C9ORF30	C9ORF30	chromosome 9 open reading frame 30	0.329129
905	HECW2	HECW2	HECT, C2 and WW domain containing E3 ubiquitin protein ligase 2	0.329045
906	C7ORF60	null	null	0.32898
907	ITSN1	ITSN1	intersectin 1 (SH3 domain protein)	0.328819
908	ASMTL	ASMTL	acetylserotonin O-methyltransferase-like	0.328581
909	QSOX1	null	null	0.328437
910	ZNF135	ZNF135	zinc finger protein 135	0.328281
911	PKD2	PKD2	polycystic kidney disease 2 (autosomal dominant)	0.328057
912	KAT2B	null	null	0.327885
913	BATF3	null	null	0.32773
914	GATA4	GATA4	GATA binding protein 4	0.327371
915	HCFC2	HCFC2	host cell factor C2	0.327144
916	TBC1D1	TBC1D1	TBC1 (tre-2/USP6, BUB2, cdc16) domain family, member 1	0.326943
917	PARVB	PARVB	parvin, beta	0.326875
918	ANXA2P1	ANXA2P1	annexin A2 pseudogene 1	0.326655
919	SLC8A1	SLC8A1	solute carrier family 8 (sodium/calcium exchanger), member 1	0.326533
920	LRRC49	LRRC49	leucine rich repeat containing 49	0.326317
921	SAMD4A	SAMD4A	sterile alpha motif domain containing 4A	0.326066
922	TFE3	TFE3	transcription factor binding to IGHM enhancer 3	0.325354
923	LOC100128252	null	null	0.325139
924	APBA2	APBA2	amyloid beta (A4) precursor protein-binding, family A, member 2 (X11-like)	0.325087
925	TPM4	TPM4	tropomyosin 4	0.324941
926	KDSR	null	null	0.324885
927	PGM5	PGM5	phosphoglucomutase 5	0.324458
928	CITED2	CITED2	Cbp/p300-interacting transactivator, with Glu/Asp-rich carboxy-terminal domain, 2	0.324398
929	HERC4	HERC4	hect domain and RLD 4	0.323286
930	EEA1	EEA1	early endosome antigen 1, 162kD	0.322736
931	AKAP12	AKAP12	A kinase (PRKA) anchor protein (gravin) 12	0.322607
932	DYRK4	DYRK4	dual-specificity tyrosine-(Y)-phosphorylation regulated kinase 4	0.322188
933	CASS4	null	null	0.321948
934	LOC339803	LOC339803	-	0.321792
935	BVES	BVES	blood vessel epicardial substance	0.321784
936	RND3	RND3	Rho family GTPase 3	0.321398
937	FLJ33996	FLJ33996	-	0.321085
938	CYFIP2	CYFIP2	cytoplasmic FMR1 interacting protein 2	0.320917
939	CYP2U1	CYP2U1	cytochrome P450, family 2, subfamily U, polypeptide 1	0.320864
940	TIE1	TIE1	tyrosine kinase with immunoglobulin-like and EGF-like domains 1	0.320722
941	HOXC4	HOXC4	homeobox C4	0.320703
942	SYNDIG1	null	null	0.320422
943	SRR	SRR	serine racemase	0.32042
944	GABBR2	GABBR2	gamma-aminobutyric acid (GABA) B receptor, 2	0.320214
945	FKBP1B	FKBP1B	FK506 binding protein 1B, 12.6 kDa	0.319987
946	CREB3L1	CREB3L1	cAMP responsive element binding protein 3-like 1	0.31979
947	DBN1	DBN1	drebrin 1	0.319391
948	RUSC2	RUSC2	RUN and SH3 domain containing 2	0.319275
949	PRELP	PRELP	proline/arginine-rich end leucine-rich repeat protein	0.318831
950	LOC100507009	null	null	0.318495
951	MAP4	MAP4	microtubule-associated protein 4	0.318354
952	DAAM2	DAAM2	dishevelled associated activator of morphogenesis 2	0.318342
953	MIR31HG	null	null	0.318255
954	NPR2	NPR2	natriuretic peptide receptor B/guanylate cyclase B (atrionatriuretic peptide receptor B)	0.317958
955	JAK2	JAK2	Janus kinase 2 (a protein tyrosine kinase)	0.31786
956	NLRC5	null	null	0.317805
957	C1QL1	C1QL1	complement component 1, q subcomponent-like 1	0.317787
958	CYS1	CYS1	cystin 1	0.317738
959	FN1	FN1	fibronectin 1	0.317586
960	ST3GAL6	ST3GAL6	ST3 beta-galactoside alpha-2,3-sialyltransferase 6	0.317489
961	MGC45800	MGC45800	-	0.317432
962	KRTAP4-9	KRTAP4-9	keratin associated protein 4-9	0.31685
963	FAIM3	FAIM3	Fas apoptotic inhibitory molecule 3	0.316118
964	GATA6	GATA6	GATA binding protein 6	0.315662
965	RNH1	RNH1	ribonuclease/angiogenin inhibitor 1	0.315402
966	HOXB3	HOXB3	homeobox B3	0.315325
967	COTL1	COTL1	coactosin-like 1 (Dictyostelium)	0.315301
968	EPSTI1	EPSTI1	epithelial stromal interaction 1 (breast)	0.315174
969	MMP1	MMP1	matrix metallopeptidase 1 (interstitial collagenase)	0.315107
970	FAM127A	null	null	0.314687
971	NAP1L5	NAP1L5	nucleosome assembly protein 1-like 5	0.31452
972	LOC100506392	null	null	0.314441
973	NEK6	NEK6	NIMA (never in mitosis gene a)-related kinase 6	0.314402
974	MGAM	MGAM	maltase-glucoamylase (alpha-glucosidase)	0.31426
975	GNAS-AS1	null	null	0.313302
976	HSPB3	HSPB3	heat shock 27kDa protein 3	0.313143
977	SLC4A4	SLC4A4	solute carrier family 4, sodium bicarbonate cotransporter, member 4	0.313121
978	DDX3Y	DDX3Y	DEAD (Asp-Glu-Ala-Asp) box polypeptide 3, Y-linked	0.312462
979	CLEC2B	CLEC2B	C-type lectin domain family 2, member B	0.312401
980	KRTAP4-12	KRTAP4-12	keratin associated protein 4-12	0.312096
981	PTPLA	PTPLA	protein tyrosine phosphatase-like (proline instead of catalytic arginine), member A	0.311836
982	FAM189A1	null	null	0.311706
983	MBNL2	MBNL2	muscleblind-like 2 (Drosophila)	0.311637
984	PPM1M	PPM1M	protein phosphatase 1M (PP2C domain containing)	0.311583
985	LOC100506014	null	null	0.310401
986	DNAJB5	DNAJB5	DnaJ (Hsp40) homolog, subfamily B, member 5	0.310327
987	AQP11	AQP11	aquaporin 11	0.310187
988	SNCAIP	SNCAIP	synuclein, alpha interacting protein (synphilin)	0.31011
989	HOXB4	HOXB4	homeobox B4	0.309978
990	TMSB15A	null	null	0.309926
991	PTMS	PTMS	parathymosin	0.309681
992	LUM	LUM	lumican	0.309671
993	TMEM106A	TMEM106A	transmembrane protein 106A	0.309597
994	2015-09-11	2015-09-11	septin 11	0.309595
995	FOSB	FOSB	FBJ murine osteosarcoma viral oncogene homolog B	0.309293
996	ZMIZ1	null	null	0.308979
997	ARSK	ARSK	arylsulfatase family, member K	0.308772
998	CMTM3	CMTM3	CKLF-like MARVEL transmembrane domain containing 3	0.308333
999	APH1B	APH1B	anterior pharynx defective 1 homolog B (C. elegans)	0.307937
1000	SNRPE	SNRPE	small nuclear ribonucleoprotein polypeptide E	0.307907
1001	CDK15	null	null	0.30696
1002	FDXR	FDXR	ferredoxin reductase	0.306878
1003	VPS37A	VPS37A	vacuolar protein sorting 37 homolog A (S. cerevisiae)	0.306789
1004	PLAT	PLAT	plasminogen activator, tissue	0.306583
1005	FKBP1A	FKBP1A	FK506 binding protein 1A, 12kDa	0.306245
1006	WDFY1	WDFY1	WD repeat and FYVE domain containing 1	0.306068
1007	C9ORF150	C9ORF150	chromosome 9 open reading frame 150	0.305619
1008	RAB7L1	RAB7L1	RAB7, member RAS oncogene family-like 1	0.305456
1009	FERMT2	null	null	0.305364
1010	FXYD1	FXYD1	FXYD domain containing ion transport regulator 1 (phospholemman)	0.305095
1011	HTR7P1	null	null	0.30508
1012	FOSL1	FOSL1	FOS-like antigen 1	0.305067
1013	ELN	ELN	elastin (supravalvular aortic stenosis, Williams-Beuren syndrome)	0.304912
1014	ANK2	ANK2	ankyrin 2, neuronal	0.304651
1015	CLSTN2	CLSTN2	calsyntenin 2	0.304209
1016	C9ORF167	null	null	0.303868
1017	NXPH2	NXPH2	neurexophilin 2	0.303262
1018	ZFY	ZFY	zinc finger protein, Y-linked	0.303214
1019	TRDMT1	null	null	0.303002
1020	OLFM1	OLFM1	olfactomedin 1	0.302328
1021	CTTNBP2	CTTNBP2	cortactin binding protein 2	0.301949
1022	AVEN	AVEN	apoptosis, caspase activation inhibitor	0.301726
1023	KCTD20	KCTD20	potassium channel tetramerisation domain containing 20	0.301714
1024	NFIC	NFIC	nuclear factor I/C (CCAAT-binding transcription factor)	0.301353
1025	KIAA0754	KIAA0754	-	0.301345
1026	ZNF197	ZNF197	zinc finger protein 197	0.30116
1027	ENOX1	null	null	0.300984
1028	NLGN1	NLGN1	neuroligin 1	0.300438
1029	C12ORF59	C12ORF59	chromosome 12 open reading frame 59	0.300334
1030	TNFRSF10D	TNFRSF10D	tumor necrosis factor receptor superfamily, member 10d, decoy with truncated death domain	0.300232
1031	ADH1B	ADH1B	alcohol dehydrogenase IB (class I), beta polypeptide	0.299778
1032	LCAT	LCAT	lecithin-cholesterol acyltransferase	0.299542
1033	KIF1C	KIF1C	kinesin family member 1C	0.299173
1034	MEIS2	MEIS2	Meis1, myeloid ecotropic viral integration site 1 homolog 2 (mouse)	0.298996
1035	CRTAP	CRTAP	cartilage associated protein	0.298649
1036	GPC6	GPC6	glypican 6	0.298623
1037	ARHGAP23	ARHGAP23	Rho GTPase activating protein 23	0.298444
1038	SHC3	SHC3	SHC (Src homology 2 domain containing) transforming protein 3	0.298442
1039	HDGFRP3	HDGFRP3	-	0.298341
1040	RRAGB	RRAGB	Ras-related GTP binding B	0.297864
1041	ZNF275	ZNF275	zinc finger protein 275	0.29773
1042	OBFC2A	OBFC2A	oligonucleotide/oligosaccharide-binding fold containing 2A	0.297719
1043	TYRP1	TYRP1	tyrosinase-related protein 1	0.297452
1044	GYG2	GYG2	glycogenin 2	0.297363
1045	IL24	IL24	interleukin 24	0.297149
1046	SLC28A3	SLC28A3	solute carrier family 28 (sodium-coupled nucleoside transporter), member 3	0.297095
1047	PTPN14	PTPN14	protein tyrosine phosphatase, non-receptor type 14	0.297049
1048	ULK2	ULK2	unc-51-like kinase 2 (C. elegans)	0.296795
1049	IL33	null	null	0.296574
1050	GLT25D2	GLT25D2	glycosyltransferase 25 domain containing 2	0.296526
1051	ANGPT1	ANGPT1	angiopoietin 1	0.29649
1052	NEK7	NEK7	NIMA (never in mitosis gene a)-related kinase 7	0.296465
1053	VSTM4	null	null	0.296263
1054	TUSC3	TUSC3	tumor suppressor candidate 3	0.29624
1055	ZNF516	ZNF516	zinc finger protein 516	0.296189
1056	SH3GL3	SH3GL3	SH3-domain GRB2-like 3	0.296133
1057	CCNYL2	null	null	0.296086
1058	TBX18	TBX18	T-box 18	0.295586
1059	PRKAR2B	PRKAR2B	protein kinase, cAMP-dependent, regulatory, type II, beta	0.295551
1060	LOC400043	LOC400043	-	0.295376
1061	PPP2R3B	PPP2R3B	protein phosphatase 2 (formerly 2A), regulatory subunit B'', beta	0.294376
1062	ZNF441	ZNF441	zinc finger protein 441	0.294272
1063	CYBA	CYBA	cytochrome b-245, alpha polypeptide	0.294192
1064	ZNF271	ZNF271	zinc finger protein 271	0.294136
1065	SSBP2	SSBP2	single-stranded DNA binding protein 2	0.293443
1066	TNFSF12	TNFSF12	tumor necrosis factor (ligand) superfamily, member 12	0.293372
1067	KBTBD8	KBTBD8	kelch repeat and BTB (POZ) domain containing 8	0.293202
1068	ABL2	ABL2	v-abl Abelson murine leukemia viral oncogene homolog 2 (arg, Abelson-related gene)	0.292709
1069	C16ORF87	null	null	0.292679
1070	HRH1	HRH1	histamine receptor H1	0.292624
1071	PHTF1	PHTF1	putative homeodomain transcription factor 1	0.29254
1072	LTBP2	LTBP2	latent transforming growth factor beta binding protein 2	0.291967
1073	PODN	PODN	podocan	0.291858
1074	TXLNG2P	null	null	0.291756
1075	IGF2BP2	IGF2BP2	insulin-like growth factor 2 mRNA binding protein 2	0.291613
1076	ASAP1	null	null	0.291574
1077	USP9Y	USP9Y	ubiquitin specific peptidase 9, Y-linked (fat facets-like, Drosophila)	0.291407
1078	SAMHD1	SAMHD1	SAM domain and HD domain 1	0.29102
1079	EDA2R	EDA2R	ectodysplasin A2 receptor	0.290943
1080	KHDRBS3	KHDRBS3	KH domain containing, RNA binding, signal transduction associated 3	0.29054
1081	POLH	POLH	polymerase (DNA directed), eta	0.290213
1082	LOC283392	LOC283392	-	0.290072
1083	LOC100507575	null	null	0.290024
1084	MIR22HG	null	null	0.290007
1085	SPON2	SPON2	spondin 2, extracellular matrix protein	0.289649
1086	PLXNC1	PLXNC1	plexin C1	0.289499
1087	DPYSL4	DPYSL4	dihydropyrimidinase-like 4	0.289434
1088	SMG6	SMG6	Smg-6 homolog, nonsense mediated mRNA decay factor (C. elegans)	0.289379
1089	CSRP2	CSRP2	cysteine and glycine-rich protein 2	0.289167
1090	CORIN	CORIN	corin, serine peptidase	0.28912
1091	LOC100130776	null	null	0.288422
1092	NLRP1	null	null	0.288369
1093	RBPMS	RBPMS	RNA binding protein with multiple splicing	0.288298
1094	TSPAN9	TSPAN9	tetraspanin 9	0.287925
1095	PTGIS	PTGIS	prostaglandin I2 (prostacyclin) synthase	0.287881
1096	LOC100507319	null	null	0.287775
1097	LOC100506929	null	null	0.287565
1098	SLC6A8	SLC6A8	solute carrier family 6 (neurotransmitter transporter, creatine), member 8	0.287245
1099	TTTY15	TTTY15	testis-specific transcript, Y-linked 15	0.28713
1100	SEMA3D	SEMA3D	sema domain, immunoglobulin domain (Ig), short basic domain, secreted, (semaphorin) 3D	0.287089
1101	NAALADL1	NAALADL1	N-acetylated alpha-linked acidic dipeptidase-like 1	0.286803
1102	TMF1	TMF1	TATA element modulatory factor 1	0.286749
1103	RCAN2	null	null	0.28637
1104	STK10	STK10	serine/threonine kinase 10	0.2863
1105	ARHGAP18	ARHGAP18	Rho GTPase activating protein 18	0.285766
1106	A1BG	A1BG	alpha-1-B glycoprotein	0.285483
1107	SERP2	null	null	0.285473
1108	KLF9	KLF9	Kruppel-like factor 9	0.285403
1109	NUAK2	NUAK2	NUAK family, SNF1-like kinase, 2	0.28476
1110	DENND5A	null	null	0.284532
1111	CTSB	CTSB	cathepsin B	0.284511
1112	OSCP1	null	null	0.284213
1113	EPHA5	EPHA5	EPH receptor A5	0.284145
1114	SLC16A3	SLC16A3	solute carrier family 16, member 3 (monocarboxylic acid transporter 4)	0.283987
1115	CCNA1	CCNA1	cyclin A1	0.283599
1116	ASPN	ASPN	asporin (LRR class 1)	0.283276
1117	MACF1	MACF1	microtubule-actin crosslinking factor 1	0.283259
1118	WNT2B	WNT2B	wingless-type MMTV integration site family, member 2B	0.283187
1119	RSU1	RSU1	Ras suppressor protein 1	0.282604
1120	C19ORF20	C19ORF20	chromosome 19 open reading frame 20	0.282453
1121	MSRA	MSRA	methionine sulfoxide reductase A	0.28238
1122	PLK3	PLK3	polo-like kinase 3 (Drosophila)	0.281615
1123	GADD45A	GADD45A	growth arrest and DNA-damage-inducible, alpha	0.281213
1124	GLIS3	GLIS3	GLIS family zinc finger 3	0.280786
1125	JUN	JUN	jun oncogene	0.280744
1126	DOK4	DOK4	docking protein 4	0.280715
1127	SRGAP1	SRGAP1	SLIT-ROBO Rho GTPase activating protein 1	0.280451
1128	C11ORF41	C11ORF41	chromosome 11 open reading frame 41	0.280421
1129	TMEM71	TMEM71	transmembrane protein 71	0.279912
1130	BBS5	BBS5	Bardet-Biedl syndrome 5	0.279606
1131	CYB5R2	CYB5R2	cytochrome b5 reductase 2	0.279529
1132	PGM3	PGM3	phosphoglucomutase 3	0.279282
1133	KCNC4	KCNC4	potassium voltage-gated channel, Shaw-related subfamily, member 4	0.279133
1134	MAPK7	MAPK7	mitogen-activated protein kinase 7	0.279052
1135	ZNF665	ZNF665	zinc finger protein 665	0.278811
1136	SYT14	SYT14	synaptotagmin XIV	0.278695
1137	FABP4	FABP4	fatty acid binding protein 4, adipocyte	0.278213
1138	MAMLD1	null	null	0.277875
1139	NEO1	NEO1	neogenin homolog 1 (chicken)	0.277812
1140	ITGA11	ITGA11	integrin, alpha 11	0.277777
1141	CRISPLD2	CRISPLD2	cysteine-rich secretory protein LCCL domain containing 2	0.277619
1142	RBM43	null	null	0.277608
1143	SYNJ2	SYNJ2	synaptojanin 2	0.277595
1144	GPR161	GPR161	G protein-coupled receptor 161	0.277335
1145	CRMP1	CRMP1	collapsin response mediator protein 1	0.277318
1146	ARHGDIA	ARHGDIA	Rho GDP dissociation inhibitor (GDI) alpha	0.277091
1147	ZNF83	ZNF83	zinc finger protein 83	0.275851
1148	NDUFA4L2	NDUFA4L2	NADH dehydrogenase (ubiquinone) 1 alpha subcomplex, 4-like 2	0.275256
1149	LRRC41	LRRC41	leucine rich repeat containing 41	0.275108
1150	LOC100652951	null	null	0.275087
1151	SNAPC3	SNAPC3	small nuclear RNA activating complex, polypeptide 3, 50kDa	0.274989
1152	PMM1	PMM1	phosphomannomutase 1	0.274928
1153	C7ORF74	null	null	0.274444
1154	ADCYAP1	ADCYAP1	adenylate cyclase activating polypeptide 1 (pituitary)	0.274261
1155	EXT1	EXT1	exostoses (multiple) 1	0.274204
1156	FSTL3	FSTL3	follistatin-like 3 (secreted glycoprotein)	0.273918
1157	IP6K3	null	null	0.273862
1158	MAP7D3	null	null	0.273679
1159	HDX	null	null	0.273668
1160	CNTLN	null	null	0.273374
1161	TGFBR3	TGFBR3	transforming growth factor, beta receptor III (betaglycan, 300kDa)	0.27322
1162	HOXB5	HOXB5	homeobox B5	0.273117
1163	PDE4DIP	PDE4DIP	phosphodiesterase 4D interacting protein (myomegalin)	0.273014
1164	UAP1	UAP1	UDP-N-acteylglucosamine pyrophosphorylase 1	0.272476
1165	RIMKLB	null	null	0.27221
1166	STC2	STC2	stanniocalcin 2	0.272023
1167	LRIG1	LRIG1	leucine-rich repeats and immunoglobulin-like domains 1	0.271959
1168	WIPI1	WIPI1	WD repeat domain, phosphoinositide interacting 1	0.27161
1169	MYO5A	MYO5A	myosin VA (heavy chain 12, myoxin)	0.271569
1170	MOSPD2	MOSPD2	motile sperm domain containing 2	0.271442
1171	LOC387723	LOC387723	-	0.271429
1172	NOTCH2	NOTCH2	Notch homolog 2 (Drosophila)	0.271292
1173	RAB11FIP3	RAB11FIP3	RAB11 family interacting protein 3 (class II)	0.271224
1174	RAC2	RAC2	ras-related C3 botulinum toxin substrate 2 (rho family, small GTP binding protein Rac2)	0.27122
1175	MB21D2	null	null	0.270671
1176	MYO9B	MYO9B	myosin IXB	0.270636
1177	LOC100507516	null	null	0.270599
1178	PNMA2	PNMA2	paraneoplastic antigen MA2	0.270541
1179	CYGB	CYGB	cytoglobin	0.270452
1180	LINC00094	null	null	0.270195
1181	SATB2	SATB2	SATB family member 2	0.270141
1182	SLC14A1	SLC14A1	solute carrier family 14 (urea transporter), member 1 (Kidd blood group)	0.27004
1183	MOSPD1	MOSPD1	motile sperm domain containing 1	0.269993
1184	PI4K2A	null	null	0.269936
1185	LOC386758	null	null	0.269779
1186	FAM65A	FAM65A	family with sequence similarity 65, member A	0.269736
1187	C15ORF52	null	null	0.269713
1188	INSC	INSC	inscuteable homolog (Drosophila)	0.269633
1189	UBE2L6	UBE2L6	ubiquitin-conjugating enzyme E2L 6	0.269441
1190	RPL23AP32	null	null	0.269189
1191	NUAK1	NUAK1	NUAK family, SNF1-like kinase, 1	0.269089
1192	TMEM237	null	null	0.268743
1193	VAT1	VAT1	vesicle amine transport protein 1 homolog (T californica)	0.268679
1194	RRN3P2	null	null	0.268516
1195	TGFB1	TGFB1	transforming growth factor, beta 1 (Camurati-Engelmann disease)	0.2684
1196	FRY	FRY	furry homolog (Drosophila)	0.268331
1197	SH3BGRL3	SH3BGRL3	SH3 domain binding glutamic acid-rich protein like 3	0.268297
1198	C5ORF46	null	null	0.268197
1199	SLC35E4	SLC35E4	solute carrier family 35, member E4	0.267794
1200	DPYSL2	DPYSL2	dihydropyrimidinase-like 2	0.267622
1201	ZNF415	ZNF415	zinc finger protein 415	0.267544
1202	MEIS1	MEIS1	Meis1, myeloid ecotropic viral integration site 1 homolog (mouse)	0.267513
1203	LACC1	null	null	0.26747
1204	CCDC165	null	null	0.267439
1205	LINC00162	null	null	0.267401
1206	MAP4K4	MAP4K4	mitogen-activated protein kinase kinase kinase kinase 4	0.267212
1207	LRRFIP2	LRRFIP2	leucine rich repeat (in FLII) interacting protein 2	0.26708
1208	FZD7	FZD7	frizzled homolog 7 (Drosophila)	0.266867
1209	FAM54B	FAM54B	family with sequence similarity 54, member B	0.266611
1210	SERPINF1	SERPINF1	serpin peptidase inhibitor, clade F (alpha-2 antiplasmin, pigment epithelium derived factor), member 1	0.266518
1211	MXRA5	MXRA5	matrix-remodelling associated 5	0.266287
1212	RRAGA	RRAGA	Ras-related GTP binding A	0.266226
1213	TRIM38	TRIM38	tripartite motif-containing 38	0.266194
1214	CSMD2	CSMD2	CUB and Sushi multiple domains 2	0.26605
1215	KDM5D	null	null	0.265916
1216	PDAP1	PDAP1	PDGFA associated protein 1	0.265887
1217	MGC12916	MGC12916	-	0.265545
1218	UBXN6	null	null	0.265017
1219	GABRA5	GABRA5	gamma-aminobutyric acid (GABA) A receptor, alpha 5	0.264997
1220	HDLBP	HDLBP	high density lipoprotein binding protein (vigilin)	0.264981
1221	HOTAIRM1	null	null	0.264856
1222	ARID5B	ARID5B	AT rich interactive domain 5B (MRF1-like)	0.264836
1223	CACHD1	CACHD1	cache domain containing 1	0.264744
1224	WBP5	WBP5	WW domain binding protein 5	0.264487
1225	TMEM43	TMEM43	transmembrane protein 43	0.264105
1226	KIAA1644	KIAA1644	-	0.263706
1227	FAM46B	FAM46B	family with sequence similarity 46, member B	0.263645
1228	KIF3C	KIF3C	kinesin family member 3C	0.263148
1229	MTMR6	MTMR6	myotubularin related protein 6	0.263131
1230	SUSD3	SUSD3	sushi domain containing 3	0.263047
1231	FLJ42709	FLJ42709	-	0.262697
1232	RPGRIP1L	null	null	0.262597
1233	IFIT5	IFIT5	interferon-induced protein with tetratricopeptide repeats 5	0.262254
1234	MCPH1	MCPH1	microcephaly, primary autosomal recessive 1	0.262225
1235	AMPD2	AMPD2	adenosine monophosphate deaminase 2 (isoform L)	0.262163
1236	ZNF350	ZNF350	zinc finger protein 350	0.262096
1237	TIMP1	TIMP1	TIMP metallopeptidase inhibitor 1	0.262057
1238	PDGFC	PDGFC	platelet derived growth factor C	0.261939
1239	SLC4A7	SLC4A7	solute carrier family 4, sodium bicarbonate cotransporter, member 7	0.261768
1240	FBXO17	FBXO17	F-box protein 17	0.261567
1241	VSTM1	VSTM1	V-set and transmembrane domain containing 1	0.261297
1242	LOC100288152	null	null	0.261085
1243	PIP5K1C	PIP5K1C	phosphatidylinositol-4-phosphate 5-kinase, type I, gamma	0.261047
1244	SAT2	SAT2	spermidine/spermine N1-acetyltransferase 2	0.260534
1245	MAB21L1	MAB21L1	mab-21-like 1 (C. elegans)	0.260507
1246	NAP1L1	NAP1L1	nucleosome assembly protein 1-like 1	0.260403
1247	ZNF649	ZNF649	zinc finger protein 649	0.26038
1248	FBXL5	FBXL5	F-box and leucine-rich repeat protein 5	0.260361
1249	B3GALT2	B3GALT2	UDP-Gal:betaGlcNAc beta 1,3-galactosyltransferase, polypeptide 2	0.260288
1250	C16ORF5	C16ORF5	chromosome 16 open reading frame 5	0.260247
1251	COL5A3	COL5A3	collagen, type V, alpha 3	0.260157
1252	FHL2	FHL2	four and a half LIM domains 2	0.260153
1253	TTC23	TTC23	tetratricopeptide repeat domain 23	0.260014
1254	ACO1	ACO1	aconitase 1, soluble	0.259799
1255	EPS15L1	EPS15L1	epidermal growth factor receptor pathway substrate 15-like 1	0.259468
1256	PLK2	PLK2	polo-like kinase 2 (Drosophila)	0.259441
1257	FAM195B	null	null	0.259381
1258	C8ORF58	C8ORF58	chromosome 8 open reading frame 58	0.259359
1259	RPS23	RPS23	ribosomal protein S23	0.259336
1260	TMEM136	TMEM136	transmembrane protein 136	0.259247
1261	MICALL1	null	null	0.259231
1262	MALT1	MALT1	mucosa associated lymphoid tissue lymphoma translocation gene 1	0.259188
1263	CUL4B	CUL4B	cullin 4B	0.259083
1264	HCN4	HCN4	hyperpolarization activated cyclic nucleotide-gated potassium channel 4	0.259067
1265	TNFRSF1B	TNFRSF1B	tumor necrosis factor receptor superfamily, member 1B	0.258932
1266	TWSG1	TWSG1	twisted gastrulation homolog 1 (Drosophila)	0.258735
1267	FAM200B	null	null	0.258216
1268	TSPYL4	TSPYL4	TSPY-like 4	0.258189
1269	TRIM32	TRIM32	tripartite motif-containing 32	0.25805
1270	FLNA	FLNA	filamin A, alpha (actin binding protein 280)	0.257896
1271	DRAP1	DRAP1	DR1-associated protein 1 (negative cofactor 2 alpha)	0.257782
1272	CTNNAL1	CTNNAL1	catenin (cadherin-associated protein), alpha-like 1	0.257752
1273	DOCK1	DOCK1	dedicator of cytokinesis 1	0.257469
1274	KIF7	KIF7	kinesin family member 7	0.257334
1275	CCDC8	CCDC8	coiled-coil domain containing 8	0.257329
1276	EPHB2	EPHB2	EPH receptor B2	0.257149
1277	IL13RA2	IL13RA2	interleukin 13 receptor, alpha 2	0.257063
1278	COL7A1	COL7A1	collagen, type VII, alpha 1 (epidermolysis bullosa, dystrophic, dominant and recessive)	0.256255
1279	ZNF426	ZNF426	zinc finger protein 426	0.256058
1280	GALNTL1	GALNTL1	UDP-N-acetyl-alpha-D-galactosamine:polypeptide N-acetylgalactosaminyltransferase-like 1	0.255809
1281	C5ORF41	null	null	0.255711
1282	P4HA3	P4HA3	procollagen-proline, 2-oxoglutarate 4-dioxygenase (proline 4-hydroxylase), alpha polypeptide III	0.255543
1283	LINC00472	null	null	0.255347
1284	MMP19	MMP19	matrix metallopeptidase 19	0.255085
1285	HSD11B1	HSD11B1	hydroxysteroid (11-beta) dehydrogenase 1	0.254824
1286	CD4	CD4	CD4 molecule	0.254821
1287	CNIH3	CNIH3	cornichon homolog 3 (Drosophila)	0.254736
1288	CCDC136	null	null	0.254184
1289	ACTN1	ACTN1	actinin, alpha 1	0.254167
1290	CSDC2	CSDC2	cold shock domain containing C2, RNA binding	0.254149
1291	TMEM130	TMEM130	transmembrane protein 130	0.254135
1292	FAM160B1	null	null	0.254121
1293	PENK	PENK	proenkephalin	0.2541
1294	SGCA	SGCA	sarcoglycan, alpha (50kDa dystrophin-associated glycoprotein)	0.254002
1295	LIMA1	LIMA1	LIM domain and actin binding 1	0.253976
1296	ZNF85	ZNF85	zinc finger protein 85	0.253926
1297	PSIP1	PSIP1	PC4 and SFRS1 interacting protein 1	0.253804
1298	BAI2	BAI2	brain-specific angiogenesis inhibitor 2	0.253792
1299	FKTN	null	null	0.253763
1300	ZNF560	ZNF560	zinc finger protein 560	0.253757
1301	BBS7	BBS7	Bardet-Biedl syndrome 7	0.253326
1302	ZNF469	ZNF469	zinc finger protein 469	0.253148
1303	TBC1D2B	TBC1D2B	TBC1 domain family, member 2B	0.253082
1304	CYP27A1	CYP27A1	cytochrome P450, family 27, subfamily A, polypeptide 1	0.253002
1305	C14ORF37	C14ORF37	chromosome 14 open reading frame 37	0.252905
1306	JOSD2	JOSD2	Josephin domain containing 2	0.252738
1307	LSAMP	LSAMP	limbic system-associated membrane protein	0.25266
1308	BIN3	BIN3	bridging integrator 3	0.252454
1309	ENTPD7	ENTPD7	ectonucleoside triphosphate diphosphohydrolase 7	0.252302
1310	ECHDC1	ECHDC1	enoyl Coenzyme A hydratase domain containing 1	0.252223
1311	CDK6	CDK6	cyclin-dependent kinase 6	0.252134
1312	HTRA4	HTRA4	HtrA serine peptidase 4	0.252076
1313	DACT3	DACT3	dapper, antagonist of beta-catenin, homolog 3 (Xenopus laevis)	0.252049
1314	CNPY4	null	null	0.251621
1315	AGPAT3	AGPAT3	1-acylglycerol-3-phosphate O-acyltransferase 3	0.251619
1316	MT1F	MT1F	metallothionein 1F (functional)	0.251532
1317	ITGB3	ITGB3	integrin, beta 3 (platelet glycoprotein IIIa, antigen CD61)	0.251405
1318	ZBTB20	ZBTB20	zinc finger and BTB domain containing 20	0.251347
1319	HEBP1	HEBP1	heme binding protein 1	0.250946
1320	EDNRB	EDNRB	endothelin receptor type B	0.250862
1321	PLXNA3	PLXNA3	plexin A3	0.250665
1322	CSRP1	CSRP1	cysteine and glycine-rich protein 1	0.250638
1323	STGC3	STGC3	-	0.250533
1324	NECAP2	NECAP2	NECAP endocytosis associated 2	0.250166
1325	LOC100505491	null	null	0.250034
1326	SOD2	SOD2	superoxide dismutase 2, mitochondrial	0.249985
1327	NAT14	NAT14	N-acetyltransferase 14	0.249939
1328	ZNF569	ZNF569	zinc finger protein 569	0.249834
1329	SMARCA2	SMARCA2	SWI/SNF related, matrix associated, actin dependent regulator of chromatin, subfamily a, member 2	0.24978
1330	RRM2B	RRM2B	ribonucleotide reductase M2 B (TP53 inducible)	0.249724
1331	BAD	BAD	BCL2-antagonist of cell death	0.249566
1332	SP100	SP100	SP100 nuclear antigen	0.249549
1333	KIF5C	KIF5C	kinesin family member 5C	0.249548
1334	ADCY9	ADCY9	adenylate cyclase 9	0.249524
1335	ARHGAP31	null	null	0.249378
1336	SELM	SELM	-	0.248964
1337	PHLDB1	PHLDB1	pleckstrin homology-like domain, family B, member 1	0.248904
1338	TTL	TTL	tubulin tyrosine ligase	0.248622
1339	C1ORF216	null	null	0.24812
1340	PQLC1	PQLC1	PQ loop repeat containing 1	0.247899
1341	C12ORF24	C12ORF24	chromosome 12 open reading frame 24	0.24782
1342	NRIP3	NRIP3	nuclear receptor interacting protein 3	0.247792
1343	SNX25	SNX25	sorting nexin 25	0.247665
1344	LOC100505702	null	null	0.247508
1345	APOL3	APOL3	apolipoprotein L, 3	0.247412
1346	THAP8	THAP8	THAP domain containing 8	0.247295
1347	ANO10	null	null	0.247238
1348	NRGN	NRGN	neurogranin (protein kinase C substrate, RC3)	0.247193
1349	RRAGC	RRAGC	Ras-related GTP binding C	0.247164
1350	F10	F10	coagulation factor X	0.247006
1351	SAP30	SAP30	Sin3A-associated protein, 30kDa	0.246843
1352	ELFN1	null	null	0.246769
1353	QKI	QKI	quaking homolog, KH domain RNA binding (mouse)	0.246321
1354	UPK1B	UPK1B	uroplakin 1B	0.246218
1355	C3ORF38	C3ORF38	chromosome 3 open reading frame 38	0.246101
1356	HAUS6	null	null	0.245745
1357	CCDC88A	null	null	0.245733
1358	CASP3	CASP3	caspase 3, apoptosis-related cysteine peptidase	0.245681
1359	TRIM21	TRIM21	tripartite motif-containing 21	0.245329
1360	IFI35	IFI35	interferon-induced protein 35	0.245179
1361	PSMB9	PSMB9	proteasome (prosome, macropain) subunit, beta type, 9 (large multifunctional peptidase 2)	0.245177
1362	C13ORF16	C13ORF16	chromosome 13 open reading frame 16	0.245102
1363	PIK3C3	PIK3C3	phosphoinositide-3-kinase, class 3	0.245033
1364	TRIM5	TRIM5	tripartite motif-containing 5	0.244609
1365	GEMIN8	null	null	0.24428
1366	C3ORF70	null	null	0.244118
1367	MXD4	MXD4	MAX dimerization protein 4	0.244069
1368	C7ORF10	C7ORF10	chromosome 7 open reading frame 10	0.244051
1369	GNG2	GNG2	guanine nucleotide binding protein (G protein), gamma 2	0.243904
1370	GPRASP1	GPRASP1	G protein-coupled receptor associated sorting protein 1	0.243794
1371	REC8	null	null	0.243763
1372	EFS	EFS	embryonal Fyn-associated substrate	0.243734
1373	C17ORF97	null	null	0.243659
1374	EFNB1	EFNB1	ephrin-B1	0.24305
1375	PTPRM	PTPRM	protein tyrosine phosphatase, receptor type, M	0.243012
1376	ORAI2	null	null	0.242936
1377	RTP4	RTP4	receptor transporter protein 4	0.242474
1378	SNTB2	SNTB2	syntrophin, beta 2 (dystrophin-associated protein A1, 59kDa, basic component 2)	0.242389
1379	STARD5	STARD5	START domain containing 5	0.242199
1380	ARHGAP17	ARHGAP17	Rho GTPase activating protein 17	0.242136
1381	IFT57	IFT57	intraflagellar transport 57 homolog (Chlamydomonas)	0.242118
1382	APBB2	APBB2	amyloid beta (A4) precursor protein-binding, family B, member 2 (Fe65-like)	0.242016
1383	CCNG1	CCNG1	cyclin G1	0.24184
1384	ZNF132	ZNF132	zinc finger protein 132	0.24179
1385	NACAD	null	null	0.241763
1386	DDB2	DDB2	damage-specific DNA binding protein 2, 48kDa	0.241584
1387	CSGALNACT2	null	null	0.241501
1388	CSMD3	CSMD3	CUB and Sushi multiple domains 3	0.241329
1389	HSD17B2	HSD17B2	hydroxysteroid (17-beta) dehydrogenase 2	0.241233
1390	FNDC1	FNDC1	fibronectin type III domain containing 1	0.240432
1391	EID2B	null	null	0.240251
1392	PCID2	PCID2	PCI domain containing 2	0.240247
1393	LRRK2	LRRK2	leucine-rich repeat kinase 2	0.240246
1394	MAP3K3	MAP3K3	mitogen-activated protein kinase kinase kinase 3	0.24009
1395	RABEP1	RABEP1	rabaptin, RAB GTPase binding effector protein 1	0.240036
1396	CD99	CD99	CD99 molecule	0.239813
1397	SLC43A3	SLC43A3	solute carrier family 43, member 3	0.239784
1398	PDLIM2	PDLIM2	PDZ and LIM domain 2 (mystique)	0.239765
1399	LOC151760	LOC151760	-	0.239631
1400	IFIT2	IFIT2	interferon-induced protein with tetratricopeptide repeats 2	0.239601
1401	DDAH1	DDAH1	dimethylarginine dimethylaminohydrolase 1	0.239541
1402	C9ORF21	C9ORF21	chromosome 9 open reading frame 21	0.239045
1403	XPC	XPC	xeroderma pigmentosum, complementation group C	0.23899
1404	DYNC1LI1	DYNC1LI1	dynein, cytoplasmic 1, light intermediate chain 1	0.238942
1405	KCTD10	KCTD10	potassium channel tetramerisation domain containing 10	0.238422
1406	CECR1	CECR1	cat eye syndrome chromosome region, candidate 1	0.238043
1407	MAP6D1	MAP6D1	MAP6 domain containing 1	0.237912
1408	ZNF654	ZNF654	zinc finger protein 654	0.237758
1409	CDC42EP5	CDC42EP5	CDC42 effector protein (Rho GTPase binding) 5	0.237729
1410	CCDC92	CCDC92	coiled-coil domain containing 92	0.237656
1411	WDR63	WDR63	WD repeat domain 63	0.237438
1412	GNG12	GNG12	guanine nucleotide binding protein (G protein), gamma 12	0.237307
1413	ZNF136	ZNF136	zinc finger protein 136	0.23716
1414	SLC4A3	SLC4A3	solute carrier family 4, anion exchanger, member 3	0.236962
1415	ZNF442	ZNF442	zinc finger protein 442	0.236755
1416	FAM43A	FAM43A	family with sequence similarity 43, member A	0.236754
1417	RIN3	RIN3	Ras and Rab interactor 3	0.236741
1418	FAM132B	null	null	0.23673
1419	PRKCA	PRKCA	protein kinase C, alpha	0.236548
1420	LOC100379224	null	null	0.236457
1421	C9ORF123	C9ORF123	chromosome 9 open reading frame 123	0.23602
1422	CNOT7	CNOT7	CCR4-NOT transcription complex, subunit 7	0.235876
1423	CEP89	null	null	0.235506
1424	GDNF	GDNF	glial cell derived neurotrophic factor	0.235427
1425	MBD5	MBD5	methyl-CpG binding domain protein 5	0.235296
1426	SSPN	SSPN	sarcospan (Kras oncogene-associated gene)	0.235247
1427	CPZ	CPZ	carboxypeptidase Z	0.235043
1428	UROD	UROD	uroporphyrinogen decarboxylase	0.234974
1429	RAB36	RAB36	RAB36, member RAS oncogene family	0.234938
1430	FIG4	null	null	0.234924
1431	GNAI1	GNAI1	guanine nucleotide binding protein (G protein), alpha inhibiting activity polypeptide 1	0.234824
1432	RRAS	RRAS	related RAS viral (r-ras) oncogene homolog	0.234784
1433	ANKRD37	ANKRD37	ankyrin repeat domain 37	0.234589
1434	ZNF561	ZNF561	zinc finger protein 561	0.234568
1435	FMO3	FMO3	flavin containing monooxygenase 3	0.234539
1436	PRDM6	PRDM6	PR domain containing 6	0.234385
1437	KLF12	KLF12	Kruppel-like factor 12	0.234373
1438	MYADM	MYADM	myeloid-associated differentiation marker	0.234264
1439	CPA3	CPA3	carboxypeptidase A3 (mast cell)	0.23426
1440	BASP1	BASP1	brain abundant, membrane attached signal protein 1	0.23402
1441	TSPAN10	TSPAN10	tetraspanin 10	0.233877
1442	MYO10	MYO10	myosin X	0.23363
1443	RAB23	RAB23	RAB23, member RAS oncogene family	0.233564
1444	KIF1B	KIF1B	kinesin family member 1B	0.233393
1445	METTL11A	null	null	0.233273
1446	PTPRR	PTPRR	protein tyrosine phosphatase, receptor type, R	0.233081
1447	ERAP2	null	null	0.232876
1448	TBC1D23	TBC1D23	TBC1 domain family, member 23	0.232673
1449	KLF6	KLF6	Kruppel-like factor 6	0.232551
1450	LAMB2	LAMB2	laminin, beta 2 (laminin S)	0.232543
1451	GIT2	GIT2	G protein-coupled receptor kinase interactor 2	0.232376
1452	TRPA1	TRPA1	transient receptor potential cation channel, subfamily A, member 1	0.232288
1453	AKIP1	null	null	0.232129
1454	ZNF238	ZNF238	zinc finger protein 238	0.232097
1455	EBF1	EBF1	early B-cell factor 1	0.232069
1456	ANKRD36BP2	null	null	0.231973
1457	PDE10A	PDE10A	phosphodiesterase 10A	0.231877
1458	ZNF300P1	null	null	0.231734
1459	DTD1	null	null	0.231726
1460	STK25	STK25	serine/threonine kinase 25 (STE20 homolog, yeast)	0.231563
1461	ZNF134	ZNF134	zinc finger protein 134	0.231432
1462	CRAT	CRAT	carnitine acetyltransferase	0.231357
1463	ABHD5	ABHD5	abhydrolase domain containing 5	0.231341
1464	ZNF667	ZNF667	zinc finger protein 667	0.231139
1465	EVI5	EVI5	ecotropic viral integration site 5	0.231015
1466	GSPT2	GSPT2	G1 to S phase transition 2	0.230927
1467	PNPLA6	PNPLA6	patatin-like phospholipase domain containing 6	0.230783
1468	AZI2	AZI2	5-azacytidine induced 2	0.230622
1469	FAM126A	FAM126A	family with sequence similarity 126, member A	0.230241
1470	RNF41	RNF41	ring finger protein 41	0.230083
1471	IFIT1	IFIT1	interferon-induced protein with tetratricopeptide repeats 1	0.23008
1472	SULF2	SULF2	sulfatase 2	0.229992
1473	SNX21	SNX21	sorting nexin family member 21	0.22959
1474	C10ORF136	C10ORF136	chromosome 10 open reading frame 136	0.229579
1475	FJX1	FJX1	four jointed box 1 (Drosophila)	0.229158
1476	CCND2	CCND2	cyclin D2	0.228783
1477	UBASH3B	null	null	0.228708
1478	ARHGEF10	ARHGEF10	Rho guanine nucleotide exchange factor (GEF) 10	0.228418
1479	RGL1	RGL1	ral guanine nucleotide dissociation stimulator-like 1	0.228192
1480	PBLD	null	null	0.228132
1481	DNAJC18	DNAJC18	DnaJ (Hsp40) homolog, subfamily C, member 18	0.228052
1482	CCDC152	null	null	0.228037
1483	IVD	IVD	isovaleryl Coenzyme A dehydrogenase	0.227862
1484	PML	PML	promyelocytic leukemia	0.22764
1485	ZNF618	ZNF618	zinc finger protein 618	0.227309
1486	IRX1	IRX1	iroquois homeobox protein 1	0.227172
1487	DOCK7	DOCK7	dedicator of cytokinesis 7	0.227169
1488	PRNP	PRNP	prion protein (p27-30) (Creutzfeldt-Jakob disease, Gerstmann-Strausler-Scheinker syndrome, fatal familial insomnia)	0.227021
1489	PODXL	PODXL	podocalyxin-like	0.226948
1490	CD59	CD59	CD59 molecule, complement regulatory protein	0.22679
1491	CA12	CA12	carbonic anhydrase XII	0.226543
1492	FIBIN	null	null	0.226542
1493	TMEM45A	TMEM45A	transmembrane protein 45A	0.226484
1494	ILK	ILK	integrin-linked kinase	0.226466
1495	ANXA5	ANXA5	annexin A5	0.226258
1496	ADAM33	ADAM33	ADAM metallopeptidase domain 33	0.226009
1497	LOC643650	LOC643650	-	0.225993
1498	MAP7D1	null	null	0.225879
1499	ZDBF2	null	null	0.225759
1500	N6AMT2	null	null	0.225733
1501	GTF2H1	GTF2H1	general transcription factor IIH, polypeptide 1, 62kDa	0.225608
1502	DDX60L	null	null	0.225571
1503	SCG5	SCG5	secretogranin V (7B2 protein)	0.225507
1504	ZNF668	ZNF668	zinc finger protein 668	0.225134
1505	RSAD2	RSAD2	radical S-adenosyl methionine domain containing 2	0.224767
1506	RASSF8	RASSF8	Ras association (RalGDS/AF-6) domain family 8	0.224678
1507	DNAJC8	DNAJC8	DnaJ (Hsp40) homolog, subfamily C, member 8	0.224667
1508	VCAN	null	null	0.224578
1509	ANXA2P3	ANXA2P3	annexin A2 pseudogene 3	0.224166
1510	FANCB	FANCB	Fanconi anemia, complementation group B	0.224116
1511	VWCE	VWCE	von Willebrand factor C and EGF domains	0.223955
1512	ALDH1B1	ALDH1B1	aldehyde dehydrogenase 1 family, member B1	0.223752
1513	SP140L	null	null	0.223612
1514	ZFP82	null	null	0.223116
1515	SAP30L	SAP30L	SAP30-like	0.223042
1516	TREX1	TREX1	three prime repair exonuclease 1	0.222785
1517	FUT11	FUT11	fucosyltransferase 11 (alpha (1,3) fucosyltransferase)	0.22274
1518	EMP1	EMP1	epithelial membrane protein 1	0.22271
1519	MIPEP	MIPEP	mitochondrial intermediate peptidase	0.222445
1520	MAGEE1	MAGEE1	melanoma antigen family E, 1	0.222053
1521	NTAN1	NTAN1	N-terminal asparagine amidase	0.221871
1522	MTCH2	MTCH2	mitochondrial carrier homolog 2 (C. elegans)	0.221803
1523	POLR1E	POLR1E	polymerase (RNA) I polypeptide E, 53kDa	0.221722
1524	GSDMD	null	null	0.221608
1525	FOXL1	FOXL1	forkhead box L1	0.221332
1526	LOC100130705	null	null	0.221276
1527	TBXA2R	TBXA2R	thromboxane A2 receptor	0.22118
1528	TTLL11	TTLL11	tubulin tyrosine ligase-like family, member 11	0.221099
1529	PCYT1A	PCYT1A	phosphate cytidylyltransferase 1, choline, alpha	0.22107
1530	FNIP1	FNIP1	folliculin interacting protein 1	0.220697
1531	ACTR1A	ACTR1A	ARP1 actin-related protein 1 homolog A, centractin alpha (yeast)	0.220643
1532	ATG7	ATG7	ATG7 autophagy related 7 homolog (S. cerevisiae)	0.220639
1533	WISP1	WISP1	WNT1 inducible signaling pathway protein 1	0.22063
1534	MMP14	MMP14	matrix metallopeptidase 14 (membrane-inserted)	0.220535
1535	FPR1	FPR1	formyl peptide receptor 1	0.220315
1536	HOGA1	null	null	0.220258
1537	OGFRL1	OGFRL1	opioid growth factor receptor-like 1	0.220201
1538	KIAA0355	KIAA0355	KIAA0355	0.219918
1539	AKAP7	AKAP7	A kinase (PRKA) anchor protein 7	0.219796
1540	ST6GALNAC6	ST6GALNAC6	ST6 (alpha-N-acetyl-neuraminyl-2,3-beta-galactosyl-1,3)-N-acetylgalactosaminide alpha-2,6-sialyltransferase 6	0.219712
1541	SPRYD7	null	null	0.219582
1542	WWC2	WWC2	WW, C2 and coiled-coil domain containing 2	0.219521
1543	LZTS2	LZTS2	leucine zipper, putative tumor suppressor 2	0.219324
1544	EVC	EVC	Ellis van Creveld syndrome	0.219147
1545	SMARCA1	SMARCA1	SWI/SNF related, matrix associated, actin dependent regulator of chromatin, subfamily a, member 1	0.219108
1546	STK19	STK19	serine/threonine kinase 19	0.219089
1547	HPS1	HPS1	Hermansky-Pudlak syndrome 1	0.219021
1548	ZBTB47	ZBTB47	zinc finger and BTB domain containing 47	0.219006
1549	ZNF480	ZNF480	zinc finger protein 480	0.218757
1550	NPHP3	NPHP3	nephronophthisis 3 (adolescent)	0.218691
1551	SOCS1	SOCS1	suppressor of cytokine signaling 1	0.218637
1552	HSPA5	HSPA5	heat shock 70kDa protein 5 (glucose-regulated protein, 78kDa)	0.218525
1553	CD151	CD151	CD151 molecule (Raph blood group)	0.218512
1554	HOXA4	HOXA4	homeobox A4	0.218441
1555	BTN2A2	BTN2A2	butyrophilin, subfamily 2, member A2	0.218432
1556	KRTAP2-2	KRTAP2-2	keratin associated protein 2-2	0.218396
1557	MTMR9	MTMR9	myotubularin related protein 9	0.21807
1558	ATP6V1G3	ATP6V1G3	ATPase, H+ transporting, lysosomal 13kDa, V1 subunit G3	0.218019
1559	BEX4	null	null	0.218012
1560	CNKSR2	CNKSR2	connector enhancer of kinase suppressor of Ras 2	0.217989
1561	MAP1LC3B	MAP1LC3B	microtubule-associated protein 1 light chain 3 beta	0.217906
1562	RMND1	null	null	0.217641
1563	RHOB	RHOB	ras homolog gene family, member B	0.217616
1564	MCOLN1	MCOLN1	mucolipin 1	0.217447
1565	SLC31A2	SLC31A2	solute carrier family 31 (copper transporters), member 2	0.217445
1566	SCN1B	SCN1B	sodium channel, voltage-gated, type I, beta	0.217353
1567	GAL3ST4	GAL3ST4	galactose-3-O-sulfotransferase 4	0.217238
1568	ACVRL1	ACVRL1	activin A receptor type II-like 1	0.217187
1569	ST7L	ST7L	suppression of tumorigenicity 7 like	0.217085
1570	CRB2	CRB2	crumbs homolog 2 (Drosophila)	0.216825
1571	NDST1	NDST1	N-deacetylase/N-sulfotransferase (heparan glucosaminyl) 1	0.216767
1572	CHSY3	null	null	0.216684
1573	LOC100506691	null	null	0.216672
1574	ZFYVE1	ZFYVE1	zinc finger, FYVE domain containing 1	0.216639
1575	UGT1A8	UGT1A8	UDP glucuronosyltransferase 1 family, polypeptide A8	0.216378
1576	USP4	USP4	ubiquitin specific peptidase 4 (proto-oncogene)	0.216374
1577	ZCCHC18	null	null	0.216374
1578	DEAF1	DEAF1	deformed epidermal autoregulatory factor 1 (Drosophila)	0.216193
1579	SLC2A3	SLC2A3	solute carrier family 2 (facilitated glucose transporter), member 3	0.216139
1580	MAN1A1	MAN1A1	mannosidase, alpha, class 1A, member 1	0.216076
1581	NT5E	NT5E	5'-nucleotidase, ecto (CD73)	0.215934
1582	TMEM234	null	null	0.215785
1583	FKBP7	FKBP7	FK506 binding protein 7	0.215745
1584	BAX	BAX	BCL2-associated X protein	0.215696
1585	PCDH10	PCDH10	protocadherin 10	0.215669
1586	MTSS1	MTSS1	metastasis suppressor 1	0.215549
1587	MVP	MVP	major vault protein	0.215405
1588	TLR4	TLR4	toll-like receptor 4	0.215326
1589	ANKRD28	ANKRD28	ankyrin repeat domain 28	0.215186
1590	TMX3	null	null	0.215117
1591	CDO1	CDO1	cysteine dioxygenase, type I	0.214887
1592	MAPK12	MAPK12	mitogen-activated protein kinase 12	0.214815
1593	B9D1	null	null	0.214794
1594	STXBP5	STXBP5	syntaxin binding protein 5 (tomosyn)	0.214706
1595	CHMP6	CHMP6	chromatin modifying protein 6	0.214608
1596	TSIX	TSIX	X (inactive)-specific transcript, antisense	0.214541
1597	TRPC1	TRPC1	transient receptor potential cation channel, subfamily C, member 1	0.21447
1598	CCDC85A	CCDC85A	coiled-coil domain containing 85A	0.214467
1599	SLC16A4	SLC16A4	solute carrier family 16, member 4 (monocarboxylic acid transporter 5)	0.214455
1600	TTC37	null	null	0.214447
1601	PCDHB15	PCDHB15	protocadherin beta 15	0.214334
1602	ZNF167	ZNF167	zinc finger protein 167	0.214229
1603	STK17A	STK17A	serine/threonine kinase 17a (apoptosis-inducing)	0.213919
1604	MDM2	MDM2	Mdm2, transformed 3T3 cell double minute 2, p53 binding protein (mouse)	0.213875
1605	KCNU1	KCNU1	potassium channel, subfamily U, member 1	0.213869
1606	BBS12	null	null	0.213738
1607	SNAP25	SNAP25	synaptosomal-associated protein, 25kDa	0.21371
1608	ZNF160	ZNF160	zinc finger protein 160	0.213582
1609	NLRP10	null	null	0.213557
1610	BRP44	BRP44	brain protein 44	0.21314
1611	RILPL2	null	null	0.213103
1612	MAFF	MAFF	v-maf musculoaponeurotic fibrosarcoma oncogene homolog F (avian)	0.21282
1613	POMT1	POMT1	protein-O-mannosyltransferase 1	0.212792
1614	ZNF781	ZNF781	zinc finger protein 781	0.212788
1615	PLOD2	PLOD2	procollagen-lysine, 2-oxoglutarate 5-dioxygenase 2	0.212719
1616	SDC3	SDC3	syndecan 3 (N-syndecan)	0.212609
1617	SKP2	SKP2	S-phase kinase-associated protein 2 (p45)	0.212486
1618	PPP2R3A	PPP2R3A	protein phosphatase 2 (formerly 2A), regulatory subunit B'', alpha	0.212474
1619	ARC	ARC	activity-regulated cytoskeleton-associated protein	0.212249
1620	BDKRB2	BDKRB2	bradykinin receptor B2	0.212232
1621	TSPYL1	TSPYL1	TSPY-like 1	0.212197
1622	RHOG	RHOG	ras homolog gene family, member G (rho G)	0.212083
1623	SNTA1	SNTA1	syntrophin, alpha 1 (dystrophin-associated protein A1, 59kDa, acidic component)	0.212011
1624	SNAPC2	SNAPC2	small nuclear RNA activating complex, polypeptide 2, 45kDa	0.211906
1625	NRSN2	NRSN2	neurensin 2	0.211815
1626	FOXP1	FOXP1	forkhead box P1	0.21178
1627	TCEAL8	TCEAL8	transcription elongation factor A (SII)-like 8	0.211747
1628	LOC100507392	null	null	0.211332
1629	STX7	STX7	syntaxin 7	0.211188
1630	PRRX2	PRRX2	paired related homeobox 2	0.211157
1631	FCHSD2	FCHSD2	FCH and double SH3 domains 2	0.210821
1632	PRR9	PRR9	proline rich 9	0.210745
1633	ARSB	ARSB	arylsulfatase B	0.210728
1634	ID2	ID2	inhibitor of DNA binding 2, dominant negative helix-loop-helix protein	0.210643
1635	PAFAH1B1	PAFAH1B1	platelet-activating factor acetylhydrolase, isoform Ib, alpha subunit 45kDa	0.210492
1636	PANX1	PANX1	pannexin 1	0.210402
1637	CCL26	CCL26	chemokine (C-C motif) ligand 26	0.210288
1638	SCN3A	SCN3A	sodium channel, voltage-gated, type III, alpha	0.210083
1639	CAV1	CAV1	caveolin 1, caveolae protein, 22kDa	0.209942
1640	ZNF23	ZNF23	zinc finger protein 23 (KOX 16)	0.209916
1641	RABGEF1	RABGEF1	RAB guanine nucleotide exchange factor (GEF) 1	0.209889
1642	TTPAL	null	null	0.209877
1643	GPER	null	null	0.209827
1644	PHAX	null	null	0.209819
1645	SMURF2	SMURF2	SMAD specific E3 ubiquitin protein ligase 2	0.209575
1646	CCL11	CCL11	chemokine (C-C motif) ligand 11	0.209544
1647	ETS1	ETS1	v-ets erythroblastosis virus E26 oncogene homolog 1 (avian)	0.209472
1648	IPO5	null	null	0.209394
1649	LOC100130219	null	null	0.209296
1650	GMFG	GMFG	glia maturation factor, gamma	0.209099
1651	ATP13A3	ATP13A3	ATPase type 13A3	0.209016
1652	PA2G4	PA2G4	proliferation-associated 2G4, 38kDa	0.208979
1653	ITM2A	ITM2A	integral membrane protein 2A	0.208905
1654	LOC100507448	null	null	0.208844
1655	NCKAP5L	null	null	0.208697
1656	TMEM140	TMEM140	transmembrane protein 140	0.208686
1657	MARCKS	MARCKS	myristoylated alanine-rich protein kinase C substrate	0.20825
1658	C17ORF39	C17ORF39	chromosome 17 open reading frame 39	0.208207
1659	SALL1	SALL1	sal-like 1 (Drosophila)	0.208191
1660	ZNF655	ZNF655	zinc finger protein 655	0.208163
1661	MCC	MCC	mutated in colorectal cancers	0.208146
1662	MGAT5	MGAT5	mannosyl (alpha-1,6-)-glycoprotein beta-1,6-N-acetyl-glucosaminyltransferase	0.207889
1663	ENO2	ENO2	enolase 2 (gamma, neuronal)	0.20767
1664	HSDL2	HSDL2	hydroxysteroid dehydrogenase like 2	0.207616
1665	HOXA5	HOXA5	homeobox A5	0.207348
1666	FAM45B	FAM45B	family with sequence similarity 45, member B	0.20729
1667	RARS2	null	null	0.207148
1668	DUSP7	DUSP7	dual specificity phosphatase 7	0.207066
1669	SH3KBP1	SH3KBP1	SH3-domain kinase binding protein 1	0.207007
1670	BEND7	null	null	0.206874
1671	HSPG2	HSPG2	heparan sulfate proteoglycan 2 (perlecan)	0.2068
1672	HVCN1	HVCN1	hydrogen voltage-gated channel 1	0.206598
1673	LOC100507106	null	null	0.206489
1674	DAGLB	null	null	0.206485
1675	IFI44	IFI44	interferon-induced protein 44	0.206427
1676	HRAS	HRAS	v-Ha-ras Harvey rat sarcoma viral oncogene homolog	0.206419
1677	ZNF671	ZNF671	zinc finger protein 671	0.206343
1678	SESN2	SESN2	sestrin 2	0.206326
1679	ASCC3	ASCC3	activating signal cointegrator 1 complex subunit 3	0.206313
1680	ITPRIPL1	null	null	0.206294
1681	PRPH2	null	null	0.205935
1682	PKI55	null	null	0.205879
1683	ETHE1	ETHE1	ethylmalonic encephalopathy 1	0.205677
1684	PDE7B	PDE7B	phosphodiesterase 7B	0.205671
1685	TMEM115	TMEM115	transmembrane protein 115	0.205517
1686	TGFBR1	TGFBR1	transforming growth factor, beta receptor I (activin A receptor type II-like kinase, 53kDa)	0.205378
1687	FXC1	FXC1	fracture callus 1 homolog (rat)	0.205349
1688	PLCXD1	PLCXD1	phosphatidylinositol-specific phospholipase C, X domain containing 1	0.205175
1689	ARL2BP	ARL2BP	ADP-ribosylation factor-like 2 binding protein	0.205112
1690	RCBTB1	RCBTB1	regulator of chromosome condensation (RCC1) and BTB (POZ) domain containing protein 1	0.205053
1691	SMYD3	SMYD3	SET and MYND domain containing 3	0.205005
1692	UPK3B	UPK3B	uroplakin 3B	0.204985
1693	SHC4	SHC4	SHC (Src homology 2 domain containing) family, member 4	0.204749
1694	LATS2	LATS2	LATS, large tumor suppressor, homolog 2 (Drosophila)	0.204586
1695	LRP3	LRP3	low density lipoprotein receptor-related protein 3	0.204527
1696	SERF2	SERF2	small EDRK-rich factor 2	0.204333
1697	ZAK	ZAK	-	0.204242
1698	FAM120B	FAM120B	family with sequence similarity 120B	0.203991
1699	SLC38A6	SLC38A6	solute carrier family 38, member 6	0.203884
1700	LAMP2	LAMP2	lysosomal-associated membrane protein 2	0.203849
1701	TCP11L1	TCP11L1	t-complex 11 (mouse) like 1	0.203535
1702	SMAD9	SMAD9	SMAD, mothers against DPP homolog 9 (Drosophila)	0.203437
1703	KCNJ2	KCNJ2	potassium inwardly-rectifying channel, subfamily J, member 2	0.203381
1704	CFL2	CFL2	cofilin 2 (muscle)	0.203258
1705	SNX33	null	null	0.20324
1706	TNFSF18	TNFSF18	tumor necrosis factor (ligand) superfamily, member 18	0.202976
1707	PKIA	PKIA	protein kinase (cAMP-dependent, catalytic) inhibitor alpha	0.202917
1708	DUSP14	DUSP14	dual specificity phosphatase 14	0.202905
1709	MKRN2	MKRN2	makorin, ring finger protein, 2	0.202872
1710	CENPT	CENPT	centromere protein T	0.202807
1711	AUTS2	AUTS2	autism susceptibility candidate 2	0.20279
1712	ABL1	ABL1	v-abl Abelson murine leukemia viral oncogene homolog 1	0.202213
1713	ZNF584	ZNF584	zinc finger protein 584	0.202169
1714	NIPAL3	null	null	0.202115
1715	PIN1	PIN1	protein (peptidylprolyl cis/trans isomerase) NIMA-interacting 1	0.202086
1716	SNX29	null	null	0.202078
1717	TMEM231	null	null	0.20205
1718	AMOTL2	AMOTL2	angiomotin like 2	0.201781
1719	SLFN5	SLFN5	schlafen family member 5	0.201774
1720	PINK1	PINK1	PTEN induced putative kinase 1	0.201627
1721	RAI2	RAI2	retinoic acid induced 2	0.201608
1722	RECQL	RECQL	RecQ protein-like (DNA helicase Q1-like)	0.201475
1723	ZNF471	ZNF471	zinc finger protein 471	0.20146
1724	TMEM173	TMEM173	transmembrane protein 173	0.201419
1725	MGAT1	MGAT1	mannosyl (alpha-1,3-)-glycoprotein beta-1,2-N-acetylglucosaminyltransferase	0.201349
1726	MAGED2	MAGED2	melanoma antigen family D, 2	0.201277
1727	DIP2C	DIP2C	DIP2 disco-interacting protein 2 homolog C (Drosophila)	0.201266
1728	ZNF610	ZNF610	zinc finger protein 610	0.201246
1729	MAPKAP1	MAPKAP1	mitogen-activated protein kinase associated protein 1	0.201232
1730	LOC100507364	null	null	0.201183
1731	RBM18	RBM18	RNA binding motif protein 18	0.201037
1732	SLC7A7	SLC7A7	solute carrier family 7 (cationic amino acid transporter, y+ system), member 7	0.200882
1733	LIN7A	LIN7A	lin-7 homolog A (C. elegans)	0.200827
1734	NTNG1	NTNG1	netrin G1	0.200457
1735	RILPL1	null	null	0.200308
1736	LOC100506661	null	null	0.200168
1737	APCDD1	APCDD1	adenomatosis polyposis coli down-regulated 1	0.200102
1738	SAP18	SAP18	Sin3A-associated protein, 18kDa	0.200067
1739	CD99L2	CD99L2	CD99 molecule-like 2	0.199959
1740	NUDT18	NUDT18	nudix (nucleoside diphosphate linked moiety X)-type motif 18	0.199832
1741	PTPRG	PTPRG	protein tyrosine phosphatase, receptor type, G	0.199804
1742	LOC730101	LOC730101	-	0.199742
1743	PHF11	PHF11	PHD finger protein 11	0.199637
1744	CRNKL1	CRNKL1	Crn, crooked neck-like 1 (Drosophila)	0.199499
1745	C12ORF4	C12ORF4	chromosome 12 open reading frame 4	0.199404
1746	LPIN1	LPIN1	lipin 1	0.199361
1747	SEC22C	SEC22C	SEC22 vesicle trafficking protein homolog C (S. cerevisiae)	0.19934
1748	PRKAG2	PRKAG2	protein kinase, AMP-activated, gamma 2 non-catalytic subunit	0.199122
1749	ADAMTS3	ADAMTS3	ADAM metallopeptidase with thrombospondin type 1 motif, 3	0.198879
1750	PLA2G5	PLA2G5	phospholipase A2, group V	0.198828
1751	GLT25D1	GLT25D1	glycosyltransferase 25 domain containing 1	0.198821
1752	C19ORF12	C19ORF12	chromosome 19 open reading frame 12	0.198182
1753	TENC1	TENC1	tensin like C1 domain containing phosphatase (tensin 2)	0.198162
1754	GNA12	GNA12	guanine nucleotide binding protein (G protein) alpha 12	0.198157
1755	NACC2	null	null	0.19808
1756	POLK	POLK	polymerase (DNA directed) kappa	0.198066
1757	ZNF287	ZNF287	zinc finger protein 287	0.19804
1758	LMO4	LMO4	LIM domain only 4	0.197935
1759	LIF	LIF	leukemia inhibitory factor (cholinergic differentiation factor)	0.197827
1760	ZNF697	ZNF697	zinc finger protein 697	0.197826
1761	LY96	LY96	lymphocyte antigen 96	0.197767
1762	GLIS2	GLIS2	GLIS family zinc finger 2	0.197655
1763	LOC100507345	null	null	0.197565
1764	ACYP2	ACYP2	acylphosphatase 2, muscle type	0.197388
1765	ENY2	ENY2	enhancer of yellow 2 homolog (Drosophila)	0.1973
1766	BAG2	BAG2	BCL2-associated athanogene 2	0.197187
1767	MPG	MPG	N-methylpurine-DNA glycosylase	0.196853
1768	TAMM41	null	null	0.196607
1769	PRIM2	null	null	0.196594
1770	TCTA	TCTA	T-cell leukemia translocation altered gene	0.196525
1771	DPP10	DPP10	dipeptidyl-peptidase 10	0.196377
1772	ZNF320	ZNF320	zinc finger protein 320	0.19624
1773	PLD6	null	null	0.196232
1774	PRR5L	null	null	0.196171
1775	TIAM2	TIAM2	T-cell lymphoma invasion and metastasis 2	0.196159
1776	ACOT7	ACOT7	acyl-CoA thioesterase 7	0.196049
1777	LAMTOR3	null	null	0.196007
1778	IP6K1	null	null	0.195926
1779	XKR6	XKR6	XK, Kell blood group complex subunit-related family, member 6	0.195858
1780	MYEF2	MYEF2	myelin expression factor 2	0.19585
1781	FAM53A	FAM53A	family with sequence similarity 53, member A	0.195619
1782	CLUAP1	CLUAP1	clusterin associated protein 1	0.195134
1783	C6ORF105	C6ORF105	chromosome 6 open reading frame 105	0.194844
1784	ZSCAN18	null	null	0.194795
1785	C16ORF45	C16ORF45	chromosome 16 open reading frame 45	0.19471
1786	NR2F2	NR2F2	nuclear receptor subfamily 2, group F, member 2	0.194629
1787	GSG1	GSG1	germ cell associated 1	0.194533
1788	LOC100505942	null	null	0.194433
1789	SKI	SKI	v-ski sarcoma viral oncogene homolog (avian)	0.194233
1790	CKAP4	CKAP4	cytoskeleton-associated protein 4	0.194171
1791	ARL4C	ARL4C	ADP-ribosylation factor-like 4C	0.194102
1792	SBF2	SBF2	SET binding factor 2	0.194091
1793	NOV	NOV	nephroblastoma overexpressed gene	0.194091
1794	DCTD	DCTD	dCMP deaminase	0.193918
1795	GNPTAB	GNPTAB	N-acetylglucosamine-1-phosphate transferase, alpha and beta subunits	0.193558
1796	DUSP3	DUSP3	dual specificity phosphatase 3 (vaccinia virus phosphatase VH1-related)	0.193401
1797	CYB5R3	CYB5R3	cytochrome b5 reductase 3	0.193254
1798	LOC100130856	null	null	0.193005
1799	RGN	RGN	regucalcin (senescence marker protein-30)	0.19297
1800	EFTUD1	EFTUD1	elongation factor Tu GTP binding domain containing 1	0.192951
1801	VIT	VIT	vitrin	0.192903
1802	PSMC2	PSMC2	proteasome (prosome, macropain) 26S subunit, ATPase, 2	0.192807
1803	ALS2	ALS2	amyotrophic lateral sclerosis 2 (juvenile)	0.192706
1804	CCDC96	CCDC96	coiled-coil domain containing 96	0.192653
1805	ANXA2P2	ANXA2P2	annexin A2 pseudogene 2	0.192621
1806	DIAPH3	DIAPH3	diaphanous homolog 3 (Drosophila)	0.192584
1807	TPMT	TPMT	thiopurine S-methyltransferase	0.192477
1808	OBSL1	OBSL1	obscurin-like 1	0.192457
1809	TRAK2	TRAK2	trafficking protein, kinesin binding 2	0.192443
1810	IL1RAPL1	IL1RAPL1	interleukin 1 receptor accessory protein-like 1	0.192405
1811	ADH5	ADH5	alcohol dehydrogenase 5 (class III), chi polypeptide	0.192265
1812	CALU	CALU	calumenin	0.192205
1813	LOC100506844	null	null	0.191974
1814	C6ORF203	C6ORF203	chromosome 6 open reading frame 203	0.191818
1815	ANKRD26	ANKRD26	ankyrin repeat domain 26	0.191745
1816	SDCCAG8	SDCCAG8	serologically defined colon cancer antigen 8	0.191708
1817	C6ORF120	C6ORF120	chromosome 6 open reading frame 120	0.191683
1818	TNFRSF9	TNFRSF9	tumor necrosis factor receptor superfamily, member 9	0.19159
1819	HYMAI	HYMAI	hydatidiform mole associated and imprinted	0.191587
1820	PRICKLE1	PRICKLE1	prickle homolog 1 (Drosophila)	0.191441
1821	TOMM34	TOMM34	translocase of outer mitochondrial membrane 34	0.191329
1822	LINC00085	null	null	0.191288
1823	ATP6V1B2	ATP6V1B2	ATPase, H+ transporting, lysosomal 56/58kDa, V1 subunit B2	0.19102
1824	CACNB3	CACNB3	calcium channel, voltage-dependent, beta 3 subunit	0.19101
1825	BICC1	BICC1	bicaudal C homolog 1 (Drosophila)	0.19081
1826	ZBTB38	ZBTB38	zinc finger and BTB domain containing 38	0.190792
1827	PLDN	PLDN	pallidin homolog (mouse)	0.190734
1828	FAM70A	FAM70A	family with sequence similarity 70, member A	0.190593
1829	PLEKHM2	PLEKHM2	pleckstrin homology domain containing, family M (with RUN domain) member 2	0.190521
1830	PARP11	PARP11	poly (ADP-ribose) polymerase family, member 11	0.190448
1831	DSCR3	DSCR3	Down syndrome critical region gene 3	0.190258
1832	SRI	SRI	sorcin	0.190041
1833	SORCS2	SORCS2	sortilin-related VPS10 domain containing receptor 2	0.18996
1834	TNKS	TNKS	tankyrase, TRF1-interacting ankyrin-related ADP-ribose polymerase	0.189838
1835	MICB	MICB	MHC class I polypeptide-related sequence B	0.189724
1836	LOC100499489	null	null	0.1897
1837	SP110	SP110	SP110 nuclear body protein	0.189614
1838	SHC2	SHC2	SHC (Src homology 2 domain containing) transforming protein 2	0.189443
1839	SEMA7A	SEMA7A	semaphorin 7A, GPI membrane anchor (John Milton Hagen blood group)	0.189354
1840	NFYB	NFYB	nuclear transcription factor Y, beta	0.189137
1841	BTBD3	BTBD3	BTB (POZ) domain containing 3	0.188906
1842	TRIM23	TRIM23	tripartite motif-containing 23	0.188891
1843	PRPS1	PRPS1	phosphoribosyl pyrophosphate synthetase 1	0.18871
1844	FAHD2A	FAHD2A	fumarylacetoacetate hydrolase domain containing 2A	0.188511
1845	LOC100652765	null	null	0.18846
1846	FHL3	FHL3	four and a half LIM domains 3	0.188354
1847	PSMD9	PSMD9	proteasome (prosome, macropain) 26S subunit, non-ATPase, 9	0.188209
1848	MYH9	MYH9	myosin, heavy chain 9, non-muscle	0.188166
1849	PNMAL1	null	null	0.188011
1850	DTNBP1	DTNBP1	dystrobrevin binding protein 1	0.187978
1851	MAP2K3	MAP2K3	mitogen-activated protein kinase kinase 3	0.187925
1852	ERC1	ERC1	ELKS/RAB6-interacting/CAST family member 1	0.18785
1853	TPST2	TPST2	tyrosylprotein sulfotransferase 2	0.187712
1854	RPL22L1	RPL22L1	ribosomal protein L22-like 1	0.187692
1855	TBC1D17	TBC1D17	TBC1 domain family, member 17	0.187616
1856	UTRN	UTRN	utrophin (homologous to dystrophin)	0.187502
1857	PHLDB2	PHLDB2	pleckstrin homology-like domain, family B, member 2	0.187352
1858	RBMS1	RBMS1	RNA binding motif, single stranded interacting protein 1	0.18721
1859	SERPINB8	SERPINB8	serpin peptidase inhibitor, clade B (ovalbumin), member 8	0.187035
1860	LDOC1	LDOC1	leucine zipper, down-regulated in cancer 1	0.186887
1861	DPP9	DPP9	dipeptidyl-peptidase 9	0.186868
1862	AFAP1L1	null	null	0.186774
1863	SEC14L1	SEC14L1	SEC14-like 1 (S. cerevisiae)	0.186756
1864	VTN	VTN	vitronectin	0.186648
1865	KHDC1	null	null	0.186623
1866	STXBP1	STXBP1	syntaxin binding protein 1	0.186449
1867	KIAA1704	KIAA1704	KIAA1704	0.186448
1868	BBS9	null	null	0.186384
1869	VPS53	VPS53	vacuolar protein sorting 53 (S. cerevisiae)	0.186293
1870	GDF11	GDF11	growth differentiation factor 11	0.186291
1871	NRAS	NRAS	neuroblastoma RAS viral (v-ras) oncogene homolog	0.186253
1872	MYOZ2	MYOZ2	myozenin 2	0.18611
1873	ZNFX1	ZNFX1	zinc finger, NFX1-type containing 1	0.186014
1874	DCBLD2	DCBLD2	discoidin, CUB and LCCL domain containing 2	0.185913
1875	BOLA3-AS1	null	null	0.18588
1876	DDX58	DDX58	DEAD (Asp-Glu-Ala-Asp) box polypeptide 58	0.18581
1877	ARL16	ARL16	ADP-ribosylation factor-like 16	0.185801
1878	SPATS2L	null	null	0.185683
1879	SCML1	SCML1	sex comb on midleg-like 1 (Drosophila)	0.185666
1880	C11ORF87	null	null	0.185606
1881	WDR1	WDR1	WD repeat domain 1	0.185407
1882	DDIT4L	DDIT4L	DNA-damage-inducible transcript 4-like	0.185316
1883	UCK1	UCK1	uridine-cytidine kinase 1	0.185306
1884	STOML1	STOML1	stomatin (EPB72)-like 1	0.185132
1885	MSTN	null	null	0.185089
1886	RHEB	RHEB	Ras homolog enriched in brain	0.18507
1887	IGFBP4	IGFBP4	insulin-like growth factor binding protein 4	0.185001
1888	NISCH	NISCH	nischarin	0.184993
1889	APLF	null	null	0.184789
1890	KIF17	KIF17	kinesin family member 17	0.184773
1891	TXLNA	TXLNA	taxilin alpha	0.18464
1892	PYROXD2	null	null	0.184624
1893	C1ORF93	C1ORF93	chromosome 1 open reading frame 93	0.184584
1894	KCNE4	KCNE4	potassium voltage-gated channel, Isk-related family, member 4	0.184574
1895	SUSD5	SUSD5	sushi domain containing 5	0.184524
1896	TPRG1L	null	null	0.184433
1897	FAM40A	FAM40A	family with sequence similarity 40, member A	0.184363
1898	THBS1	THBS1	thrombospondin 1	0.184306
1899	C10ORF113	C10ORF113	chromosome 10 open reading frame 113	0.184296
1900	C2ORF63	null	null	0.184228
1901	SEPN1	SEPN1	selenoprotein N, 1	0.184225
1902	P4HA1	P4HA1	procollagen-proline, 2-oxoglutarate 4-dioxygenase (proline 4-hydroxylase), alpha polypeptide I	0.18404
1903	SLC44A2	SLC44A2	solute carrier family 44, member 2	0.183808
1904	MARVELD1	MARVELD1	MARVEL domain containing 1	0.183765
1905	SLC35D1	SLC35D1	solute carrier family 35 (UDP-glucuronic acid/UDP-N-acetylgalactosamine dual transporter), member D1	0.183708
1906	SEC22B	SEC22B	SEC22 vesicle trafficking protein homolog B (S. cerevisiae)	0.183659
1907	C14ORF149	C14ORF149	chromosome 14 open reading frame 149	0.183628
1908	GTF2H5	GTF2H5	general transcription factor IIH, polypeptide 5	0.183464
1909	SFXN3	SFXN3	sideroflexin 3	0.183389
1910	FAM13B	null	null	0.183389
1911	CARS2	null	null	0.183348
1912	MAGED1	MAGED1	melanoma antigen family D, 1	0.183348
1913	LOC643201	LOC643201	-	0.183268
1914	RASSF1	RASSF1	Ras association (RalGDS/AF-6) domain family 1	0.183079
1915	ZNF510	ZNF510	zinc finger protein 510	0.182928
1916	KIAA1609	KIAA1609	KIAA1609	0.182925
1917	ACTR8	ACTR8	ARP8 actin-related protein 8 homolog (yeast)	0.18292
1918	TP53INP2	TP53INP2	tumor protein p53 inducible nuclear protein 2	0.182747
1919	MTSS1L	null	null	0.182721
1920	C10ORF10	C10ORF10	chromosome 10 open reading frame 10	0.182721
1921	HLA-E	HLA-E	major histocompatibility complex, class I, E	0.182714
1922	RANBP6	RANBP6	RAN binding protein 6	0.182569
1923	XG	XG	Xg blood group	0.182492
1924	NDST2	NDST2	N-deacetylase/N-sulfotransferase (heparan glucosaminyl) 2	0.182439
1925	DCTN1	DCTN1	dynactin 1 (p150, glued homolog, Drosophila)	0.182321
1926	LEPREL1	LEPREL1	leprecan-like 1	0.182255
1927	C17ORF48	C17ORF48	chromosome 17 open reading frame 48	0.182206
1928	SHC1	SHC1	SHC (Src homology 2 domain containing) transforming protein 1	0.182105
1929	RIC8A	RIC8A	resistance to inhibitors of cholinesterase 8 homolog A (C. elegans)	0.182055
1930	PRKACB	PRKACB	protein kinase, cAMP-dependent, catalytic, beta	0.181945
1931	SIRPB1	SIRPB1	signal-regulatory protein beta 1	0.181944
1932	TACC1	TACC1	transforming, acidic coiled-coil containing protein 1	0.181822
1933	JPH2	JPH2	junctophilin 2	0.181791
1934	FXYD5	FXYD5	FXYD domain containing ion transport regulator 5	0.181748
1935	ID4	ID4	inhibitor of DNA binding 4, dominant negative helix-loop-helix protein	0.181737
1936	EIF2AK4	EIF2AK4	eukaryotic translation initiation factor 2 alpha kinase 4	0.181552
1937	ACOT9	ACOT9	acyl-CoA thioesterase 9	0.181539
1938	TCF12	TCF12	transcription factor 12 (HTF4, helix-loop-helix transcription factors 4)	0.181437
1939	BID	BID	BH3 interacting domain death agonist	0.181409
1940	PPARD	PPARD	peroxisome proliferative activated receptor, delta	0.181357
1941	PCDH9	PCDH9	protocadherin 9	0.181191
1942	HOOK3	HOOK3	hook homolog 3 (Drosophila)	0.181159
1943	DOK6	DOK6	docking protein 6	0.181142
1944	CDC16	CDC16	CDC16 cell division cycle 16 homolog (S. cerevisiae)	0.181104
1945	SEC24D	SEC24D	SEC24 related gene family, member D (S. cerevisiae)	0.181049
1946	P2RX5	P2RX5	purinergic receptor P2X, ligand-gated ion channel, 5	0.180807
1947	PTPN1	PTPN1	protein tyrosine phosphatase, non-receptor type 1	0.180759
1948	SQSTM1	SQSTM1	sequestosome 1	0.180602
1949	USP40	USP40	ubiquitin specific peptidase 40	0.180563
1950	SLC38A5	SLC38A5	solute carrier family 38, member 5	0.180555
1951	SETMAR	SETMAR	SET domain and mariner transposase fusion gene	0.180533
1952	HHIP	HHIP	hedgehog interacting protein	0.180466
1953	ADD1	ADD1	adducin 1 (alpha)	0.180319
1954	2015-09-08	2015-09-08	septin 8	0.180262
1955	PEX3	PEX3	peroxisomal biogenesis factor 3	0.180221
1956	PREX1	PREX1	-	0.180185
1957	MLLT3	MLLT3	myeloid/lymphoid or mixed-lineage leukemia (trithorax homolog, Drosophila); translocated to, 3	0.180182
1958	CHSY1	CHSY1	carbohydrate (chondroitin) synthase 1	0.180112
1959	DHDDS	DHDDS	dehydrodolichyl diphosphate synthase	0.179487
1960	HOXB6	HOXB6	homeobox B6	0.179476
1961	CAMK4	CAMK4	calcium/calmodulin-dependent protein kinase IV	0.179448
1962	TIMM22	TIMM22	translocase of inner mitochondrial membrane 22 homolog (yeast)	0.179383
1963	ATF5	ATF5	activating transcription factor 5	0.179238
1964	LOC100126784	null	null	0.179212
1965	BBS10	BBS10	Bardet-Biedl syndrome 10	0.179105
1966	MAML2	MAML2	mastermind-like 2 (Drosophila)	0.179105
1967	KIAA1462	KIAA1462	KIAA1462	0.17905
1968	YIPF5	YIPF5	Yip1 domain family, member 5	0.178957
1969	TSPAN18	TSPAN18	tetraspanin 18	0.178793
1970	PGRMC2	PGRMC2	progesterone receptor membrane component 2	0.17861
1971	GSTO1	GSTO1	glutathione S-transferase omega 1	0.178566
1972	GLRX	GLRX	glutaredoxin (thioltransferase)	0.178511
1973	WDR19	WDR19	WD repeat domain 19	0.178275
1974	ZNF251	ZNF251	zinc finger protein 251	0.178225
1975	USP45	USP45	ubiquitin specific peptidase 45	0.178162
1976	KDELR3	KDELR3	KDEL (Lys-Asp-Glu-Leu) endoplasmic reticulum protein retention receptor 3	0.178107
1977	ACOX3	ACOX3	acyl-Coenzyme A oxidase 3, pristanoyl	0.178032
1978	TMCO7	null	null	0.177986
1979	JUND	JUND	jun D proto-oncogene	0.177976
1980	AP4E1	AP4E1	adaptor-related protein complex 4, epsilon 1 subunit	0.177939
1981	PDLIM1	PDLIM1	PDZ and LIM domain 1 (elfin)	0.177743
1982	PDCD6IP	PDCD6IP	programmed cell death 6 interacting protein	0.17742
1983	CUTA	CUTA	cutA divalent cation tolerance homolog (E. coli)	0.177304
1984	TWF2	null	null	0.177168
1985	TK2	TK2	thymidine kinase 2, mitochondrial	0.177165
1986	STAM	STAM	signal transducing adaptor molecule (SH3 domain and ITAM motif) 1	0.177081
1987	C11ORF9	C11ORF9	chromosome 11 open reading frame 9	0.17702
1988	NSMAF	NSMAF	neutral sphingomyelinase (N-SMase) activation associated factor	0.176945
1989	CARM1	CARM1	coactivator-associated arginine methyltransferase 1	0.176874
1990	CDK17	null	null	0.176669
1991	CHAC1	CHAC1	ChaC, cation transport regulator homolog 1 (E. coli)	0.176653
1992	DCAKD	DCAKD	dephospho-CoA kinase domain containing	0.176528
1993	CXCL10	CXCL10	chemokine (C-X-C motif) ligand 10	0.176479
1994	C11ORF68	C11ORF68	chromosome 11 open reading frame 68	0.176365
1995	PAOX	PAOX	polyamine oxidase (exo-N4-amino)	0.176329
1996	BAMBI	BAMBI	BMP and activin membrane-bound inhibitor homolog (Xenopus laevis)	0.176176
1997	PPAPDC3	PPAPDC3	phosphatidic acid phosphatase type 2 domain containing 3	0.176087
1998	CYTH3	null	null	0.176081
[truncated: 16,922 more rows]
